# Supplementary material for: Functional characterization of Vibrio alginolyticus T3SS regulator ExsA and evaluation of its mutant as a live attenuated vaccine candidate in zebrafish (Danio rerio) model
Source: Front Vet Sci. 2022 Aug 8;9:938822. doi: 10.3389/fvets.2022.938822 (PMC10230115; doi:10.3389/fvets.2022.938822)
Supplement: Supplementary file 1 [file Data_Sheet_1.ZIP]

Archive with 1 entries (1 files):
- Table S1(exsA).xltx
