# Supplementary material for: Functional characterization of Vibrio alginolyticus T3SS regulator ExsA and evaluation of its mutant as a live attenuated vaccine candidate in zebrafish (Danio rerio) model
Source: Front Vet Sci. 2022 Aug 8;9:938822. doi: 10.3389/fvets.2022.938822 (PMC10230115; doi:10.3389/fvets.2022.938822)
Supplement: Supplementary file 1 [file Data_Sheet_1.ZIP › Table S1(exsA).xltx]

## Sheet: ExsAvsHY9901_deg_all
Table S1 Genes of altered expression in ΔexsA compared to HY9901
gene_id	readcount-ExsA	readcount-HY9901	log2FoldChange	pvalue	padj	gene_description
VAGM000093	493.82	0.257263	10.2502	2.2593e-35	8.38027e-32	gnl|BL_ORD_ID|263775 sp|P39459|NASD_KLEOX Nitrate transport protein NasD OS=Klebsiella oxytoca OX=571 GN=nasD PE=3 SV=2//1.87496e-129 && PF00005:ABC transporter
Novel00054	943.399	0.654207	10.3889	3.50786e-35	8.38027e-32	PF00669:Bacterial flagellin N-terminal helical region
VAGM003954	513.632	0.552026	9.53329	1.32181e-33	2.10521e-30	gnl|BL_ORD_ID|133199 sp|Q56702|FLAB_VIBPA Polar flagellin B/D OS=Vibrio parahaemolyticus serotype O3:K6 (strain RIMD 2210633) OX=223926 GN=flaB PE=3 SV=2//0 && PF07196:Flagellin hook IN motif|PF00669:Bacterial flagellin N-terminal helical region|PF00700:Bacterial flagellin C-terminal helical region
VAGM002508	452.672	0.552026	9.35093	5.08161e-33	6.06998e-30	gnl|BL_ORD_ID|133199 sp|Q56702|FLAB_VIBPA Polar flagellin B/D OS=Vibrio parahaemolyticus serotype O3:K6 (strain RIMD 2210633) OX=223926 GN=flaB PE=3 SV=2//0 && PF07196:Flagellin hook IN motif|PF00669:Bacterial flagellin N-terminal helical region|PF00700:Bacterial flagellin C-terminal helical region
VAGM000090	2250.99	1.45595	10.4928	9.01097e-32	8.61088e-29	gnl|BL_ORD_ID|275187 sp|P73450|NRTC_SYNY3 Nitrate transport ATP-binding protein NrtC OS=Synechocystis sp. (strain PCC 6803 / Kazusa) OX=1111708 GN=nrtC PE=3 SV=1//4.29635e-75 && PF13379:NMT1-like family
VAGM001556	5634.27	10.9344	8.99246	3.27743e-30	2.60993e-27	gnl|BL_ORD_ID|295668 sp|G3XD24|PCTA_PSEAE Methyl-accepting chemotaxis protein PctA OS=Pseudomonas aeruginosa (strain ATCC 15692 / DSM 22644 / CIP 104116 / JCM 14847 / LMG 12228 / 1C / PRS 101 / PAO1) OX=208964 GN=pctA PE=1 SV=1//2.24329e-24 && PF02743:Cache domain|PF05581:Vibrio chemotaxis protein N terminus
VAGM001591	9822.21	20.1469	8.9237	6.73947e-29	4.60017e-26	gnl|BL_ORD_ID|545071 sp|P37665|YIAD_ECOLI Probable lipoprotein YiaD OS=Escherichia coli (strain K12) OX=83333 GN=yiaD PE=1 SV=2//6.90668e-14 && PF00691:OmpA family
VAGM001555	4014.26	15.9148	7.96527	2.54387e-27	1.51932e-24	gnl|BL_ORD_ID|230597 sp|Q88NI1|MCPU_PSEPK Methyl-accepting chemotaxis protein McpU OS=Pseudomonas putida (strain ATCC 47054 / DSM 6125 / NCIMB 11950 / KT2440) OX=160488 GN=mcpU PE=1 SV=1//1.03881e-48 && PF00672:HAMP domain|PF00015:Methyl-accepting chemotaxis protein (MCP) signalling domain
VAGM001830	260727	1253.92	7.69978	3.8313e-26	2.03399e-23	-//- && -
Novel00038	387.14	2.13881	7.37095	1.27869e-25	6.10956e-23	-
Novel00035	17245.6	83.8874	7.68153	1.55293e-25	6.74537e-23	-
VAGM002509	190.544	0.631629	8.08983	2.41504e-25	9.61587e-23	gnl|BL_ORD_ID|133224 sp|Q9ZBA2|FLAE_VIBPA Polar flagellin E OS=Vibrio parahaemolyticus serotype O3:K6 (strain RIMD 2210633) OX=223926 GN=flaE PE=3 SV=2//0 && PF00700:Bacterial flagellin C-terminal helical region|PF00669:Bacterial flagellin N-terminal helical region|PF07196:Flagellin hook IN motif
Novel00078	1066.84	9.04225	6.86752	6.67713e-25	2.32481e-22	PF03646:FlaG protein
VAGM000094	1630.72	5.71378	8.14389	6.81192e-25	2.32481e-22	gnl|BL_ORD_ID|270425 sp|Q06458|NIRB_KLEOX Nitrite reductase [NAD(P)H] large subunit OS=Klebsiella oxytoca OX=571 GN=nasB PE=3 SV=1//0 && PF07992:Pyridine nucleotide-disulphide oxidoreductase|PF04324:BFD-like [2Fe-2S] binding domain|PF03460:Nitrite/Sulfite reductase ferredoxin-like half domain|PF01077:Nitrite and sulphite reductase 4Fe-4S domain
VAGM001501	24019.8	119.313	7.65161	8.55051e-25	2.72362e-22	gnl|BL_ORD_ID|295669 sp|Q9HW91|PCTB_PSEAE Methyl-accepting chemotaxis protein PctB OS=Pseudomonas aeruginosa (strain ATCC 15692 / DSM 22644 / CIP 104116 / JCM 14847 / LMG 12228 / 1C / PRS 101 / PAO1) OX=208964 GN=pctB PE=1 SV=1//1.78479e-43 && PF00672:HAMP domain|PF00015:Methyl-accepting chemotaxis protein (MCP) signalling domain|PF14827:Sensory domain of two-component sensor kinase
VAGM002945	900.727	10.8763	6.3629	4.18862e-24	1.25083e-21	gnl|BL_ORD_ID|533024 sp|Q57486|Y608_HAEIN Uncharacterized transporter HI_0608 OS=Haemophilus influenzae (strain ATCC 51907 / DSM 11121 / KW20 / Rd) OX=71421 GN=HI_0608 PE=3 SV=1//9.51593e-138 && PF00939:Sodium:sulfate symporter transmembrane region
Novel00052	777.283	5.81177	7.06443	8.55327e-24	2.40397e-21	PF00460:Flagella basal body rod protein
VAGM002799	12172.2	90.647	7.06709	2.56384e-23	6.80558e-21	gnl|BL_ORD_ID|230579 sp|Q88D09|MCPQ_PSEPK Methyl-accepting chemotaxis protein McpQ OS=Pseudomonas putida (strain ATCC 47054 / DSM 6125 / NCIMB 11950 / KT2440) OX=160488 GN=mcpQ PE=1 SV=1//9.2701e-42 && PF00015:Methyl-accepting chemotaxis protein (MCP) signalling domain|PF12729:Four helix bundle sensory module for signal transduction|PF00672:HAMP domain
VAGM003933	795.571	12.0594	6.03655	3.03648e-23	7.63596e-21	gnl|BL_ORD_ID|134306 sp|Q51466|FLIN_PSEAE Flagellar motor switch protein FliN OS=Pseudomonas aeruginosa (strain ATCC 15692 / DSM 22644 / CIP 104116 / JCM 14847 / LMG 12228 / 1C / PRS 101 / PAO1) OX=208964 GN=fliN PE=3 SV=2//6.78178e-49 && PF01052:Type III flagellar switch regulator (C-ring) FliN C-term
VAGM001861	769.663	12.0093	5.98554	3.80843e-23	9.09834e-21	gnl|BL_ORD_ID|332871 sp|B7VHJ8|PYRE_VIBTL Orotate phosphoribosyltransferase OS=Vibrio tasmaniensis (strain LGP32) OX=575788 GN=pyrE PE=3 SV=1//2.49685e-150 && PF00156:Phosphoribosyl transferase domain
VAGM000613	800.143	9.03972	6.45371	5.17077e-23	1.17647e-20	gnl|BL_ORD_ID|177646 sp|P15492|HLYB_VIBCH Methyl-accepting chemotaxis protein HlyB OS=Vibrio cholerae serotype O1 (strain ATCC 39315 / El Tor Inaba N16961) OX=243277 GN=hlyB PE=3 SV=2//9.85096e-28 && PF00672:HAMP domain|PF00015:Methyl-accepting chemotaxis protein (MCP) signalling domain
Novel00053	457.244	4.43186	6.66651	5.88196e-23	1.27745e-20	PF02119:Flagellar P-ring protein
VAGM001401	3715.55	34.9357	6.72782	2.36416e-22	4.91128e-20	gnl|BL_ORD_ID|230571 sp|Q88R14|MCPH_PSEPK Methyl-accepting chemotaxis protein McpH OS=Pseudomonas putida (strain ATCC 47054 / DSM 6125 / NCIMB 11950 / KT2440) OX=160488 GN=mcpH PE=1 SV=1//3.97299e-67 && PF00672:HAMP domain|PF00015:Methyl-accepting chemotaxis protein (MCP) signalling domain
VAGM003949	1424.98	9.59534	7.19832	3.05154e-22	6.07511e-20	gnl|BL_ORD_ID|134377 sp|Q9KQ65|FLIS_VIBCH Flagellar secretion chaperone FliS OS=Vibrio cholerae serotype O1 (strain ATCC 39315 / El Tor Inaba N16961) OX=243277 GN=fliS PE=3 SV=1//3.28648e-85 && PF02561:Flagellar protein FliS
Novel00055	570.02	12.4148	5.50802	3.74879e-22	7.16469e-20	-
VAGM003854	2418.63	18.4727	7.0211	6.28291e-22	1.12183e-19	-//- && -
VAGM003919	627.932	12.5502	5.62801	6.33934e-22	1.12183e-19	gnl|BL_ORD_ID|439233 sp|P37522|SOJ_BACSU Sporulation initiation inhibitor protein Soj OS=Bacillus subtilis (strain 168) OX=224308 GN=soj PE=1 SV=1//1.42981e-39 && PF01656:CobQ/CobB/MinD/ParA nucleotide binding domain
VAGM003955	4913.42	49.3715	6.63339	1.10128e-21	1.87925e-19	gnl|BL_ORD_ID|133228 sp|O87081|FLAF_VIBPA Polar flagellin F OS=Vibrio parahaemolyticus serotype O3:K6 (strain RIMD 2210633) OX=223926 GN=flaF PE=3 SV=2//0 && PF00700:Bacterial flagellin C-terminal helical region|PF07196:Flagellin hook IN motif|PF00669:Bacterial flagellin N-terminal helical region
VAGM003921	14235.7	119.691	6.89278	1.4722e-21	2.42557e-19	gnl|BL_ORD_ID|62152 sp|Q56310|CHEA_THEMA Chemotaxis protein CheA OS=Thermotoga maritima (strain ATCC 43589 / MSB8 / DSM 3109 / JCM 10099) OX=243274 GN=cheA PE=1 SV=2//4.1884e-09 && PF02895:Signal transducing histidine kinase, homodimeric domain|PF01584:CheW-like domain|PF02518:Histidine kinase-, DNA gyrase B-, and HSP90-like ATPase|PF01627:Hpt domain
Novel00050	772.711	12.774	5.90728	2.72847e-21	4.34554e-19	-
Novel00079	2304.33	26.8745	6.41335	3.46255e-21	5.33679e-19	PF00700:Bacterial flagellin C-terminal helical region|PF00669:Bacterial flagellin N-terminal helical region|PF07196:Flagellin hook IN motif
VAGM002325	411.524	6.88538	5.89673	3.86408e-21	5.76955e-19	-//- && PF13505:Outer membrane protein beta-barrel domain
VAGM002881	205.784	3.36066	5.86427	4.46735e-21	6.46818e-19	gnl|BL_ORD_ID|218606 sp|P15493|LIP_VIBCH Triacylglycerol lipase OS=Vibrio cholerae serotype O1 (strain ATCC 39315 / El Tor Inaba N16961) OX=243277 GN=hlyC PE=1 SV=2//3.93905e-163 && PF00561:alpha/beta hydrolase fold
VAGM003953	62491.6	635.981	6.61825	7.6742e-21	1.07845e-18	gnl|BL_ORD_ID|133150 sp|Q56703|FLAA_VIBPA Polar flagellin A OS=Vibrio parahaemolyticus serotype O3:K6 (strain RIMD 2210633) OX=223926 GN=flaA PE=3 SV=1//0 && PF00669:Bacterial flagellin N-terminal helical region|PF07196:Flagellin hook IN motif|PF00700:Bacterial flagellin C-terminal helical region
VAGM003952	11501.7	94.9561	6.9192	1.30151e-20	1.77674e-18	gnl|BL_ORD_ID|133234 sp|Q56704|FLAG_VIBPA Protein FlaG OS=Vibrio parahaemolyticus serotype O3:K6 (strain RIMD 2210633) OX=223926 GN=flaG PE=4 SV=2//5.86452e-88 && PF03646:FlaG protein
VAGM001590	117.392	0.314391	8.16379	2.79403e-20	3.70829e-18	-//- && -
VAGM000298	227.12	3.01695	6.21638	4.48564e-20	5.79254e-18	-//- && -
VAGM000091	137.204	0.881372	7.12098	4.95264e-20	6.22729e-18	gnl|BL_ORD_ID|69025 sp|Q5MZ55|CMPB_SYNP6 Bicarbonate transport system permease protein CmpB OS=Synechococcus sp. (strain ATCC 27144 / PCC 6301 / SAUG 1402/1) OX=269084 GN=cmpB PE=3 SV=1//1.03271e-32 && PF00528:Binding-protein-dependent transport system inner membrane component
VAGM001796	1100.37	16.1905	6.07341	6.6239e-20	8.11513e-18	gnl|BL_ORD_ID|520453 sp|Q9I310|Y1727_PSEAE Uncharacterized signaling protein PA1727 OS=Pseudomonas aeruginosa (strain ATCC 15692 / DSM 22644 / CIP 104116 / JCM 14847 / LMG 12228 / 1C / PRS 101 / PAO1) OX=208964 GN=PA1727 PE=1 SV=1//5.2773e-76 && PF00990:Diguanylate cyclase, GGDEF domain|PF00563:EAL domain|PF00672:HAMP domain
VAGM002507	39322.3	131.49	8.22352	1.0967e-19	1.31e-17	gnl|BL_ORD_ID|133208 sp|Q56712|FLAC_VIBPA Polar flagellin C OS=Vibrio parahaemolyticus serotype O3:K6 (strain RIMD 2210633) OX=223926 GN=flaC PE=3 SV=2//0 && PF07196:Flagellin hook IN motif|PF00669:Bacterial flagellin N-terminal helical region|PF00700:Bacterial flagellin C-terminal helical region
VAGM001373	752.9	21.8764	5.09703	1.50152e-19	1.74982e-17	gnl|BL_ORD_ID|503195 sp|Q9KKZ4|VDCA_VIBCH Diguanylate cyclase VdcA OS=Vibrio cholerae serotype O1 (strain ATCC 39315 / El Tor Inaba N16961) OX=243277 GN=vdcA PE=1 SV=1//6.56763e-22 && PF00990:Diguanylate cyclase, GGDEF domain
VAGM003821	1013.5	15.6552	5.99656	1.58624e-19	1.80454e-17	-//- && PF11993:Ribosomal S4P (gammaproteobacterial)
Novel00051	716.324	12.5729	5.82247	2.39059e-19	2.65633e-17	PF06429:Flagellar basal body rod FlgEFG protein C-terminal
VAGM002709	16619.2	135.791	6.93439	3.17613e-19	3.44899e-17	-//- && -
VAGM003989	2031.53	34.4425	5.87682	7.72313e-19	8.20025e-17	-//- && -
VAGM003934	1062.27	22.6974	5.53849	1.66511e-18	1.72955e-16	gnl|BL_ORD_ID|134292 sp|Q51465|FLIM_PSEAE Flagellar motor switch protein FliM OS=Pseudomonas aeruginosa (strain ATCC 15692 / DSM 22644 / CIP 104116 / JCM 14847 / LMG 12228 / 1C / PRS 101 / PAO1) OX=208964 GN=fliM PE=3 SV=2//1.34874e-135 && PF01052:Type III flagellar switch regulator (C-ring) FliN C-term|PF02154:Flagellar motor switch protein FliM
VAGM000234	1162.86	12.2238	6.56453	2.0497e-18	2.08372e-16	-//- && -
VAGM004005	3717.08	40.1219	6.53099	2.76009e-18	2.74744e-16	gnl|BL_ORD_ID|127463 sp|Q87ME8|FABZ_VIBPA 3-hydroxyacyl-[acyl-carrier-protein] dehydratase FabZ OS=Vibrio parahaemolyticus serotype O3:K6 (strain RIMD 2210633) OX=223926 GN=fabZ PE=3 SV=1//1.06796e-101 && PF07977:FabA-like domain
Novel00027	2031.53	32.4126	5.96491	2.83201e-18	2.7615e-16	PF03466:LysR substrate binding domain
VAGM003951	6111.28	60.4618	6.65751	3.01254e-18	2.87879e-16	gnl|BL_ORD_ID|134036 sp|Q56705|FLIDP_VIBPA Polar flagellar hook-associated protein 2 OS=Vibrio parahaemolyticus serotype O3:K6 (strain RIMD 2210633) OX=223926 GN=fliDP PE=3 SV=2//0 && PF02465:Flagellar hook-associated protein 2 N-terminus|PF07195:Flagellar hook-associated protein 2 C-terminus|PF07196:Flagellin hook IN motif
VAGM002488	5071.91	82.9956	5.93096	3.24998e-18	3.00388e-16	-//- && PF16538:Flagellar assembly protein T, C-terminal domain|PF16539:Flagellar assembly protein T, middle domain|PF16548:Flagellar assembly protein T, N-terminal domain
VAGM003814	4535.46	35.4263	6.99707	3.26919e-18	3.00388e-16	gnl|BL_ORD_ID|245739 sp|P46233|MOTY_VIBPA Sodium-type flagellar protein MotY OS=Vibrio parahaemolyticus serotype O3:K6 (strain RIMD 2210633) OX=223926 GN=motY PE=3 SV=1//0 && PF00691:OmpA family
VAGM003927	1952.29	38.1583	5.67272	5.23811e-18	4.7222e-16	gnl|BL_ORD_ID|133865 sp|P76298|FLHA_ECOLI Flagellar biosynthesis protein FlhA OS=Escherichia coli (strain K12) OX=83333 GN=flhA PE=3 SV=1//0 && PF00771:FHIPEP family
Novel00002	585.26	5.34649	6.75615	5.6409e-18	4.99116e-16	PF05936:Bacterial Type VI secretion, VC_A0110, EvfL, ImpJ, VasE
VAGM002489	10125.5	33.2538	8.24772	8.47196e-18	7.35982e-16	-//- && -
VAGM003920	1973.62	30.3679	6.01841	1.3882e-17	1.18443e-15	gnl|BL_ORD_ID|62206 sp|Q87MK5|CHEB1_VIBPA Chemotaxis response regulator protein-glutamate methylesterase of group 1 operon OS=Vibrio parahaemolyticus serotype O3:K6 (strain RIMD 2210633) OX=223926 GN=cheB PE=3 SV=1//0 && PF00072:Response regulator receiver domain|PF01339:CheB methylesterase
VAGM001313	158.54	3.58739	5.44783	3.2477e-17	2.72237e-15	gnl|BL_ORD_ID|32130 sp|Q06065|ATOC_ECOLI Regulatory protein AtoC OS=Escherichia coli (strain K12) OX=83333 GN=atoC PE=1 SV=2//1.71178e-104 && PF02954:Bacterial regulatory protein, Fis family|PF00158:Sigma-54 interaction domain
VAGM002499	35474.2	502.429	6.14137	4.08735e-17	3.36713e-15	gnl|BL_ORD_ID|133418 sp|P75937|FLGE_ECOLI Flagellar hook protein FlgE OS=Escherichia coli (strain K12) OX=83333 GN=flgE PE=3 SV=3//5.69195e-47 && PF06429:Flagellar basal body rod FlgEFG protein C-terminal|PF07559:Flagellar basal body protein FlaE|PF00460:Flagella basal body rod protein
VAGM000252	5332.52	103.216	5.68909	4.23745e-17	3.43162e-15	-//- && PF13729:F plasmid transfer operon, TraF, protein
VAGM002490	3209.59	36.2996	6.46378	6.76718e-17	5.38893e-15	-//- && PF02169:LPP20 lipoprotein
VAGM000612	204.26	5.13964	5.24572	8.44035e-17	6.61114e-15	gnl|BL_ORD_ID|21022 sp|P45388|ARFB_PSEPU Peptidyl-tRNA hydrolase ArfB OS=Pseudomonas putida OX=303 GN=arfB PE=3 SV=1//1.51791e-53 && PF00472:RF-1 domain
Novel00047	286.556	3.56131	6.30346	8.90281e-17	6.86091e-15	-
VAGM003935	1338.11	25.1516	5.7243	9.28454e-17	7.04151e-15	-//- && PF03748:Flagellar basal body-associated protein FliL
VAGM003936	9928.89	97.2779	6.67223	1.4198e-16	1.05997e-14	-//- && PF02120:Flagellar hook-length control protein FliK
VAGM004191	192.068	5.41691	5.1447	2.11089e-16	1.55166e-14	gnl|BL_ORD_ID|153162 sp|O54053|GLNB_RHIEC Nitrogen regulatory protein P-II OS=Rhizobium etli (strain CFN 42 / ATCC 51251) OX=347834 GN=glnB PE=3 SV=3//2.70798e-55 && PF00543:Nitrogen regulatory protein P-II
VAGM002494	7863.88	175.258	5.48662	3.41785e-16	2.47432e-14	gnl|BL_ORD_ID|62580 sp|P37599|CHEV_BACSU Chemotaxis protein CheV OS=Bacillus subtilis (strain 168) OX=224308 GN=cheV PE=1 SV=1//8.63695e-34 && PF00072:Response regulator receiver domain|PF01584:CheW-like domain
VAGM001315	150.92	4.72176	4.97963	3.48914e-16	2.48822e-14	gnl|BL_ORD_ID|134204 sp|Q51463|FLIF_PSEAE Flagellar M-ring protein OS=Pseudomonas aeruginosa (strain ATCC 15692 / DSM 22644 / CIP 104116 / JCM 14847 / LMG 12228 / 1C / PRS 101 / PAO1) OX=208964 GN=fliF PE=3 SV=2//2.91683e-82 && PF01514:Secretory protein of YscJ/FliF family|PF08345:Flagellar M-ring protein C-terminal
VAGM001374	979.975	34.2668	4.83274	3.94816e-16	2.77417e-14	-//- && -
Novel00080	83.8639	0.552026	6.92006	5.07094e-16	3.51144e-14	PF07196:Flagellin hook IN motif|PF00669:Bacterial flagellin N-terminal helical region|PF00700:Bacterial flagellin C-terminal helical region
VAGM002501	6434.37	28.7168	7.80387	5.73932e-16	3.91749e-14	gnl|BL_ORD_ID|133447 sp|P0A1J3|FLGG_SALTY Flagellar basal-body rod protein FlgG OS=Salmonella typhimurium (strain LT2 / SGSC1412 / ATCC 700720) OX=99287 GN=flgG PE=1 SV=1//3.46121e-98 && PF06429:Flagellar basal body rod FlgEFG protein C-terminal|PF00460:Flagella basal body rod protein
VAGM003926	5836.96	128.54	5.50383	5.94205e-16	3.99875e-14	gnl|BL_ORD_ID|133991 sp|O52256|FLHF_PSEPU Flagellar biosynthesis protein FlhF OS=Pseudomonas putida OX=303 GN=flhF PE=3 SV=1//1.88087e-69 && PF00448:SRP54-type protein, GTPase domain
VAGM002073	765.091	31.7231	4.58676	7.15903e-16	4.75081e-14	gnl|BL_ORD_ID|236340 sp|Q8ZRN1|METQ_SALTY D-methionine-binding lipoprotein MetQ OS=Salmonella typhimurium (strain LT2 / SGSC1412 / ATCC 700720) OX=99287 GN=metQ PE=3 SV=1//3.86641e-52 && PF03180:NLPA lipoprotein
VAGM004546	5800.38	95.0259	5.92906	1.05068e-15	6.87694e-14	gnl|BL_ORD_ID|245737 sp|P40608|MOTX_VIBPA Sodium-type polar flagellar protein MotX OS=Vibrio parahaemolyticus serotype O3:K6 (strain RIMD 2210633) OX=223926 GN=motX PE=4 SV=2//6.96738e-134 && -
VAGM003916	577.64	24.7721	4.53243	1.17629e-15	7.59504e-14	-//- && PF10975:Protein of unknown function (DUF2802)
VAGM002500	15747.5	36.1864	8.76252	1.2734e-15	8.1124e-14	gnl|BL_ORD_ID|133431 sp|P75938|FLGF_ECOLI Flagellar basal-body rod protein FlgF OS=Escherichia coli (strain K12) OX=83333 GN=flgF PE=3 SV=1//9.63778e-50 && PF06429:Flagellar basal body rod FlgEFG protein C-terminal
VAGM002497	3316.27	76.7166	5.43131	1.33712e-15	8.40626e-14	gnl|BL_ORD_ID|133399 sp|P0ABX2|FLGC_ECOLI Flagellar basal-body rod protein FlgC OS=Escherichia coli (strain K12) OX=83333 GN=flgC PE=3 SV=1//4.78543e-38 && PF00460:Flagella basal body rod protein|PF06429:Flagellar basal body rod FlgEFG protein C-terminal
VAGM002504	4555.28	39.3596	6.85227	1.61545e-15	1.00242e-13	gnl|BL_ORD_ID|133831 sp|Q9X9J3|FLGJ_VIBPA Peptidoglycan hydrolase FlgJ OS=Vibrio parahaemolyticus serotype O3:K6 (strain RIMD 2210633) OX=223926 GN=flgJ PE=3 SV=1//0 && PF01832:Mannosyl-glycoprotein endo-beta-N-acetylglucosaminidase|PF10135:Rod binding protein
VAGM001739	313.988	9.08001	5.11321	1.77113e-15	1.08493e-13	gnl|BL_ORD_ID|232411 sp|A9MRT9|MDTJ_SALAR Spermidine export protein MdtJ OS=Salmonella arizonae (strain ATCC BAA-731 / CDC346-86 / RSK2980) OX=41514 GN=mdtJ PE=3 SV=1//9.5479e-25 && PF00893:Small Multidrug Resistance protein
VAGM002502	4986.57	25.1797	7.62549	4.32231e-15	2.61417e-13	gnl|BL_ORD_ID|133450 sp|Q9X9J5|FLGH1_VIBPA Flagellar L-ring protein 1 OS=Vibrio parahaemolyticus serotype O3:K6 (strain RIMD 2210633) OX=223926 GN=flgH1 PE=3 SV=1//4.75273e-175 && PF02107:Flagellar L-ring protein
VAGM002469	483.152	14.6538	5.04077	4.51104e-15	2.69422e-13	gnl|BL_ORD_ID|523082 sp|Q9KQ28|Y2176_VIBCH UPF0162 protein VC_2176 OS=Vibrio cholerae serotype O1 (strain ATCC 39315 / El Tor Inaba N16961) OX=243277 GN=VC_2176 PE=3 SV=1//2.81211e-136 && PF13371:Tetratricopeptide repeat|PF13369:Transglutaminase-like superfamily
VAGM003925	2926.12	80.1299	5.18803	5.18771e-15	3.06011e-13	gnl|BL_ORD_ID|548368 sp|O25678|YLXH_HELPY Flagellum site-determining protein YlxH OS=Helicobacter pylori (strain ATCC 700392 / 26695) OX=85962 GN=ylxH PE=3 SV=1//8.71428e-41 && PF01656:CobQ/CobB/MinD/ParA nucleotide binding domain
VAGM002407	1778.55	55.0897	5.0106	7.23245e-15	4.21423e-13	gnl|BL_ORD_ID|310954 sp|O06873|POMA_VIBAL Chemotaxis protein PomA OS=Vibrio alginolyticus OX=663 GN=pomA PE=1 SV=1//4.27901e-180 && PF01618:MotA/TolQ/ExbB proton channel family
VAGM003701	315.512	16.334	4.26556	1.33651e-14	7.69377e-13	gnl|BL_ORD_ID|235114 sp|Q975N4|METE_SULTO Methionine synthase OS=Sulfolobus tokodaii (strain DSM 16993 / JCM 10545 / NBRC 100140 / 7) OX=273063 GN=metE PE=3 SV=1//1.07048e-57 && PF01717:Cobalamin-independent synthase, Catalytic domain
VAGM003924	3293.41	100.412	5.03431	1.46403e-14	8.32756e-13	gnl|BL_ORD_ID|134002 sp|P29248|FLIA_PSEAE RNA polymerase sigma factor FliA OS=Pseudomonas aeruginosa (strain ATCC 15692 / DSM 22644 / CIP 104116 / JCM 14847 / LMG 12228 / 1C / PRS 101 / PAO1) OX=208964 GN=fliA PE=3 SV=1//3.97587e-92 && PF04542:Sigma-70 region 2|PF04545:Sigma-70, region 4|PF04539:Sigma-70 region 3
VAGM002467	153.968	5.89611	4.66453	1.72515e-14	9.69738e-13	gnl|BL_ORD_ID|315618 sp|Q9KQ26|PRMC_VIBCH Release factor glutamine methyltransferase OS=Vibrio cholerae serotype O1 (strain ATCC 39315 / El Tor Inaba N16961) OX=243277 GN=prmC PE=3 SV=1//4.90746e-129 && PF13847:Methyltransferase domain
VAGM002496	12371.9	313.288	5.30272	1.78994e-14	9.94459e-13	gnl|BL_ORD_ID|133368 sp|Q8GLP8|FLGB_AERHY Flagellar basal body rod protein FlgB OS=Aeromonas hydrophila OX=644 GN=flgB PE=3 SV=1//1.36495e-41 && -
VAGM003918	1278.68	47.083	4.75981	1.97891e-14	1.08681e-12	-//- && PF01584:CheW-like domain
VAGM000215	1.38778e-17	3671.56	-14.8908	2.04981e-14	1.11295e-12	-//- && PF13166:AAA domain
Novel00048	1385.36	50.7511	4.76689	3.08109e-14	1.6541e-12	PF04316:Anti-sigma-28 factor, FlgM
VAGM002505	4783.88	49.1338	6.60331	4.34644e-14	2.30747e-12	gnl|BL_ORD_ID|133836 sp|P33235|FLGK_ECOLI Flagellar hook-associated protein 1 OS=Escherichia coli (strain K12) OX=83333 GN=flgK PE=1 SV=3//1.22128e-08 && PF06429:Flagellar basal body rod FlgEFG protein C-terminal
VAGM002498	1732.83	58.6512	4.88194	1.21991e-13	6.40518e-12	gnl|BL_ORD_ID|133408 sp|P0A1I9|FLGD_SALTY Basal-body rod modification protein FlgD OS=Salmonella typhimurium (strain LT2 / SGSC1412 / ATCC 700720) OX=99287 GN=flgD PE=1 SV=1//7.48741e-27 && PF13860:FlgD Ig-like domain|PF13861:FlgD Tudor-like domain|PF03963:Flagellar hook capping protein - N-terminal region
VAGM000843	166.16	9.432	4.11785	1.34592e-13	6.98998e-12	gnl|BL_ORD_ID|133836 sp|P33235|FLGK_ECOLI Flagellar hook-associated protein 1 OS=Escherichia coli (strain K12) OX=83333 GN=flgK PE=1 SV=3//2.6037e-31 && PF06429:Flagellar basal body rod FlgEFG protein C-terminal|PF00460:Flagella basal body rod protein
Novel00056	57.9558	1.38778e-17	8.9074	2.42268e-13	1.24468e-11	PF07196:Flagellin hook IN motif
VAGM001897	1.38778e-17	2026.48	-14.0335	2.73059e-13	1.38796e-11	-//- && -
VAGM002319	890.059	45.428	4.29024	2.98759e-13	1.5026e-11	gnl|BL_ORD_ID|543811 sp|O94562|YGD3_SCHPO Uncharacterized aminotransferase C1771.03c OS=Schizosaccharomyces pombe (strain 972 / ATCC 24843) OX=284812 GN=SPBC1773.03c PE=3 SV=1//7.81954e-106 && PF00202:Aminotransferase class-III
VAGM003702	175.304	7.92098	4.42385	3.28304e-13	1.634e-11	-//- && PF08908:Domain of unknown function (DUF1852)
VAGM003506	1.38778e-17	1334.14	-13.4305	3.86449e-13	1.90356e-11	-//- && PF10592:AIPR protein
VAGM001731	5545.87	160.39	5.11086	5.86894e-13	2.86141e-11	-//- && PF05036:Sporulation related domain
VAGM000072	170.732	9.83169	4.10353	6.95312e-13	3.35576e-11	-//- && -
VAGM000216	1.38778e-17	1297.6	-13.3904	7.16627e-13	3.42405e-11	-//- && PF04471:Restriction endonuclease
VAGM002088	1.38778e-17	1247.21	-13.3332	8.34733e-13	3.94887e-11	-//- && -
VAGM002503	9683.53	59.3285	7.34887	9.45187e-13	4.42755e-11	gnl|BL_ORD_ID|133643 sp|Q9X9J4|FLGI2_VIBPA Flagellar P-ring protein 2 OS=Vibrio parahaemolyticus serotype O3:K6 (strain RIMD 2210633) OX=223926 GN=flgI2 PE=3 SV=2//0 && PF02119:Flagellar P-ring protein
VAGM004113	1.38778e-17	1923.62	-13.9583	9.54571e-13	4.4281e-11	gnl|BL_ORD_ID|531479 sp|P55702|Y4XJ_SINFN Uncharacterized protein y4xJ OS=Sinorhizobium fredii (strain NBRC 101917 / NGR234) OX=394 GN=NGR_a00790 PE=3 SV=1//6.4877e-49 && PF00263:Bacterial type II and III secretion system protein|PF04972:BON domain|PF13629:Pilus formation protein N terminal region
VAGM002408	1008.93	43.398	4.53651	1.10321e-12	5.0684e-11	gnl|BL_ORD_ID|553292 sp|P46827|YTXE_BACME Uncharacterized 24.6 kDa protein in ccpA 3&apos;region OS=Bacillus megaterium OX=1404 GN=ytxE PE=3 SV=1//1.33988e-20 && PF00691:OmpA family|PF13677:Membrane MotB of proton-channel complex MotA/MotB
VAGM001740	396.284	19.1434	4.3707	1.43586e-12	6.53386e-11	gnl|BL_ORD_ID|232353 sp|Q7N536|MDTI_PHOLL Spermidine export protein MdtI OS=Photorhabdus luminescens subsp. laumondii (strain DSM 15139 / CIP 105565 / TT01) OX=243265 GN=mdtI PE=3 SV=1//3.79732e-19 && PF00893:Small Multidrug Resistance protein
VAGM002470	1716.07	80.4982	4.41162	1.53445e-12	6.91662e-11	gnl|BL_ORD_ID|204662 sp|Q87RN0|KDSA_VIBPA 2-dehydro-3-deoxyphosphooctonate aldolase OS=Vibrio parahaemolyticus serotype O3:K6 (strain RIMD 2210633) OX=223926 GN=kdsA PE=3 SV=1//0 && PF00793:DAHP synthetase I family
VAGM002468	126.536	5.79813	4.39611	1.56278e-12	6.97846e-11	gnl|BL_ORD_ID|435724 sp|Q46755|SIRB2_ECOLI Protein YchQ OS=Escherichia coli (strain K12) OX=83333 GN=ychQ PE=1 SV=1//1.3574e-18 && PF04247:Invasion gene expression up-regulator, SirB
VAGM001214	5007.9	208.416	4.58589	1.97426e-12	8.73425e-11	gnl|BL_ORD_ID|429801 sp|Q5XI05|SE1L2_RAT Protein sel-1 homolog 2 OS=Rattus norvegicus OX=10116 GN=Sel1l2 PE=2 SV=1//1.00527e-07 && -
VAGM004115	1.38778e-17	1588.13	-13.6818	2.19516e-12	9.62246e-11	-//- && -
VAGM002082	1.38778e-17	998.98	-13.0131	2.40136e-12	1.04306e-10	-//- && -
VAGM002506	521.252	17.5426	4.89475	2.60057e-12	1.11942e-10	gnl|BL_ORD_ID|133841 sp|P16326|FLGL_SALTY Flagellar hook-associated protein 3 OS=Salmonella typhimurium (strain LT2 / SGSC1412 / ATCC 700720) OX=99287 GN=flgL PE=1 SV=1//5.1972e-12 && PF00669:Bacterial flagellin N-terminal helical region
VAGM000089	688.892	12.3089	5.80497	4.02247e-12	1.71602e-10	gnl|BL_ORD_ID|296587 sp|P9WGM3|PDTAR_MYCTU Probable transcriptional regulatory protein pdtaR OS=Mycobacterium tuberculosis (strain ATCC 25618 / H37Rv) OX=83332 GN=pdtaR PE=1 SV=1//5.34893e-10 && PF03861:ANTAR domain
VAGM003917	951.019	53.8378	4.1408	4.61968e-12	1.95335e-10	gnl|BL_ORD_ID|62593 sp|O83453|CHEW_TREPA Chemotaxis protein CheW OS=Treponema pallidum (strain Nichols) OX=243276 GN=cheW PE=3 SV=1//2.36651e-24 && PF01584:CheW-like domain
VAGM002018	161.588	11.1576	3.85014	4.94746e-12	2.0736e-10	gnl|BL_ORD_ID|471844 sp|Q87SV4|THIQ_VIBPA Thiamine import ATP-binding protein ThiQ OS=Vibrio parahaemolyticus serotype O3:K6 (strain RIMD 2210633) OX=223926 GN=thiQ PE=3 SV=1//1.08667e-155 && PF00005:ABC transporter
VAGM004004	3880.14	126.013	4.9438	5.23876e-12	2.17659e-10	gnl|BL_ORD_ID|221476 sp|A7MY03|LPXA_VIBCB Acyl-[acyl-carrier-protein]--UDP-N-acetylglucosamine O-acyltransferase OS=Vibrio campbellii (strain ATCC BAA-1116 / BB120) OX=338187 GN=lpxA PE=3 SV=1//0 && PF00132:Bacterial transferase hexapeptide (six repeats)|PF13720:Udp N-acetylglucosamine O-acyltransferase; Domain 2
VAGM003943	429.812	32.4512	3.71908	6.02051e-12	2.47983e-10	gnl|BL_ORD_ID|134204 sp|Q51463|FLIF_PSEAE Flagellar M-ring protein OS=Pseudomonas aeruginosa (strain ATCC 15692 / DSM 22644 / CIP 104116 / JCM 14847 / LMG 12228 / 1C / PRS 101 / PAO1) OX=208964 GN=fliF PE=3 SV=2//4.01972e-71 && PF01514:Secretory protein of YscJ/FliF family|PF08345:Flagellar M-ring protein C-terminal
VAGM000223	1.38778e-17	319.061	-11.367	6.15352e-12	2.51295e-10	gnl|BL_ORD_ID|519198 sp|Q58960|Y1565_METJA Probable helicase MJ1565 OS=Methanocaldococcus jannaschii (strain ATCC 43067 / DSM 2661 / JAL-1 / JCM 10045 / NBRC 100440) OX=243232 GN=MJ1565 PE=3 SV=1//1.58383e-06 && PF01935:Domain of unknown function DUF87
VAGM000937	1.38778e-17	273.485	-11.1448	6.21156e-12	2.51516e-10	-//- && PF13729:F plasmid transfer operon, TraF, protein
VAGM004107	1.38778e-17	1061.48	-13.1006	6.45863e-12	2.57941e-10	gnl|BL_ORD_ID|528365 sp|P9WMT3|Y3659_MYCTU Putative conjugal transfer protein Rv3659c OS=Mycobacterium tuberculosis (strain ATCC 25618 / H37Rv) OX=83332 GN=Rv3659c PE=2 SV=1//9.77008e-59 && PF00437:Type II/IV secretion system protein
VAGM004111	1.38778e-17	760.43	-12.6195	6.47822e-12	2.57941e-10	-//- && PF13400:Putative Flp pilus-assembly TadE/G-like
VAGM004351	1.38778e-17	666.65	-12.4296	6.934e-12	2.73807e-10	-//- && -
VAGM002492	6077.75	265.961	4.51346	8.23691e-12	3.2259e-10	-//- && PF04316:Anti-sigma-28 factor, FlgM
VAGM002495	1859.32	99.1208	4.22732	9.30189e-12	3.61337e-10	gnl|BL_ORD_ID|62579 sp|Q9X9K2|CHER_VIBPA Chemotaxis protein methyltransferase OS=Vibrio parahaemolyticus serotype O3:K6 (strain RIMD 2210633) OX=223926 GN=cheR PE=3 SV=1//0 && PF01739:CheR methyltransferase, SAM binding domain|PF03705:CheR methyltransferase, all-alpha domain
VAGM000226	1.38778e-17	280.917	-11.1835	1.00948e-11	3.88977e-10	-//- && -
VAGM003942	236.264	18.2569	3.6824	1.01994e-11	3.89864e-10	gnl|BL_ORD_ID|134228 sp|Q9X4Q9|FLIG_VIBCH Flagellar motor switch protein FliG OS=Vibrio cholerae serotype O1 (strain ATCC 39315 / El Tor Inaba N16961) OX=243277 GN=fliG PE=3 SV=1//0 && PF01706:FliG C-terminal domain|PF14841:FliG middle domain|PF14842:FliG N-terminal domain
VAGM004359	1.38778e-17	299.609	-11.2761	1.06909e-11	4.05404e-10	gnl|BL_ORD_ID|306573 sp|B8GZM2|PLED_CAUVN Response regulator PleD OS=Caulobacter vibrioides (strain NA1000 / CB15N) OX=565050 GN=pleD PE=1 SV=1//8.64886e-33 && PF00990:Diguanylate cyclase, GGDEF domain
VAGM004104	1.38778e-17	736.812	-12.574	1.12997e-11	4.25118e-10	gnl|BL_ORD_ID|442743 sp|O82039|SPY_PETHY Probable UDP-N-acetylglucosamine--peptide N-acetylglucosaminyltransferase SPINDLY OS=Petunia hybrida OX=4102 GN=SPY PE=2 SV=1//2.67788e-11 && -
VAGM003297	1.38778e-17	265.925	-11.104	1.15022e-11	4.29355e-10	gnl|BL_ORD_ID|311136 sp|P13794|PORF_PSEAE Outer membrane porin F OS=Pseudomonas aeruginosa (strain ATCC 15692 / DSM 22644 / CIP 104116 / JCM 14847 / LMG 12228 / 1C / PRS 101 / PAO1) OX=208964 GN=oprF PE=1 SV=1//1.84065e-21 && PF00691:OmpA family
VAGM004118	1.38778e-17	323.006	-11.3848	1.3212e-11	4.86211e-10	gnl|BL_ORD_ID|553017 sp|O32071|YTDP_BACSU Uncharacterized HTH-type transcriptional regulator YtdP OS=Bacillus subtilis (strain 168) OX=224308 GN=ytdP PE=4 SV=1//1.64529e-15 && PF12833:Helix-turn-helix domain
VAGM003922	461.816	34.8981	3.71679	1.32288e-11	4.86211e-10	gnl|BL_ORD_ID|62635 sp|Q9LB13|CHEZ_VIBPA Protein phosphatase CheZ OS=Vibrio parahaemolyticus serotype O3:K6 (strain RIMD 2210633) OX=223926 GN=cheZ PE=3 SV=1//5.76166e-166 && PF04344:Chemotaxis phosphatase, CheZ
VAGM001928	1.38778e-17	797.93	-12.6891	1.66099e-11	6.05818e-10	gnl|BL_ORD_ID|50720 sp|P39853|CAPD_STAAU Capsular polysaccharide biosynthesis protein CapD OS=Staphylococcus aureus OX=1280 GN=capD PE=3 SV=1//1.79834e-118 && PF02719:Polysaccharide biosynthesis protein|PF13727:CoA-binding domain
VAGM003923	662.984	48.9658	3.75391	1.78467e-11	6.45996e-10	gnl|BL_ORD_ID|62608 sp|Q51455|CHEY_PSEAE Chemotaxis protein CheY OS=Pseudomonas aeruginosa (strain ATCC 15692 / DSM 22644 / CIP 104116 / JCM 14847 / LMG 12228 / 1C / PRS 101 / PAO1) OX=208964 GN=cheY PE=3 SV=1//1.10696e-71 && PF00072:Response regulator receiver domain
Novel00043	1.38778e-17	232.45	-10.9102	1.86796e-11	6.71061e-10	PF00665:Integrase core domain
VAGM000575	1.38778e-17	229.042	-10.889	2.14271e-11	7.64022e-10	gnl|BL_ORD_ID|311136 sp|P13794|PORF_PSEAE Outer membrane porin F OS=Pseudomonas aeruginosa (strain ATCC 15692 / DSM 22644 / CIP 104116 / JCM 14847 / LMG 12228 / 1C / PRS 101 / PAO1) OX=208964 GN=oprF PE=1 SV=1//2.98014e-06 && PF00691:OmpA family
VAGM004114	1.38778e-17	741.619	-12.5833	2.58935e-11	9.16438e-10	-//- && PF08666:SAF domain|PF16976:Flp pilus assembly protein RcpC/CpaB
VAGM004828	1.38778e-17	434.533	-11.8123	2.91075e-11	1.02262e-09	-//- && PF12846:AAA-like domain
VAGM000826	496.868	41.1387	3.59302	3.46605e-11	1.20881e-09	gnl|BL_ORD_ID|122923 sp|Q9ZFU7|EUTR_SALTY HTH-type transcriptional regulator EutR OS=Salmonella typhimurium (strain LT2 / SGSC1412 / ATCC 700720) OX=99287 GN=eutR PE=4 SV=1//5.76466e-44 && PF12833:Helix-turn-helix domain
VAGM004103	1.38778e-17	213.346	-10.787	3.58902e-11	1.24263e-09	-//- && PF14378:PAP2 superfamily
VAGM000152	1.38778e-17	193.758	-10.6474	3.80904e-11	1.30932e-09	gnl|BL_ORD_ID|148785 sp|F4K4R6|GEX2_ARATH Protein GAMETE EXPRESSED 2 OS=Arabidopsis thaliana OX=3702 GN=GEX2 PE=2 SV=1//4.32518e-07 && PF10633:NPCBM-associated, NEW3 domain of alpha-galactosidase
VAGM000845	67.0998	2.30125	4.79224	4.04346e-11	1.37998e-09	gnl|BL_ORD_ID|133634 sp|Q87JI2|FLGI1_VIBPA Flagellar P-ring protein 1 OS=Vibrio parahaemolyticus serotype O3:K6 (strain RIMD 2210633) OX=223926 GN=flgI1 PE=3 SV=2//0 && PF02119:Flagellar P-ring protein
VAGM003507	1.38778e-17	439.957	-11.8302	4.2124e-11	1.42744e-09	gnl|BL_ORD_ID|514696 sp|Q97QY9|Y1053_STRPN Uncharacterized protein SP_1053 OS=Streptococcus pneumoniae serotype 4 (strain ATCC BAA-334 / TIGR4) OX=170187 GN=SP_1053 PE=2 SV=1//2.06325e-12 && -
VAGM002491	1504.23	91.0903	4.04323	5.30549e-11	1.78518e-09	-//- && PF05130:FlgN protein
VAGM004108	1.38778e-17	876.289	-12.824	5.49107e-11	1.83471e-09	gnl|BL_ORD_ID|239681 sp|Q55900|MIND_SYNY3 Septum site-determining protein MinD OS=Synechocystis sp. (strain PCC 6803 / Kazusa) OX=1111708 GN=minD PE=3 SV=1//4.60633e-10 && PF13614:AAA domain
VAGM003022	1.38778e-17	177.439	-10.5213	5.79425e-11	1.92257e-09	-//- && -
Novel00013	1.38778e-17	520.963	-12.0741	5.85145e-11	1.92815e-09	PF12710:haloacid dehalogenase-like hydrolase
VAGM002081	1.38778e-17	528.174	-12.0937	6.41446e-11	2.0992e-09	-//- && -
VAGM000847	85.3879	2.70845	4.95118	7.12047e-11	2.3144e-09	gnl|BL_ORD_ID|133444 sp|P0ABX5|FLGG_ECOLI Flagellar basal-body rod protein FlgG OS=Escherichia coli (strain K12) OX=83333 GN=flgG PE=3 SV=1//3.83098e-79 && PF00460:Flagella basal body rod protein|PF06429:Flagellar basal body rod FlgEFG protein C-terminal
VAGM002320	239.312	18.5083	3.68926	7.18551e-11	2.31975e-09	gnl|BL_ORD_ID|202503 sp|B0VHH0|KCE_CLOAI 3-keto-5-aminohexanoate cleavage enzyme OS=Cloacimonas acidaminovorans (strain Evry) OX=459349 GN=kce PE=1 SV=1//3.39197e-18 && PF05853:3-keto-5-aminohexanoate cleavage enzyme
VAGM000206	1.38778e-17	297.781	-11.2668	7.53955e-11	2.41771e-09	-//- && -
VAGM001933	1.56607	554.085	-8.39626	8.19332e-11	2.60985e-09	gnl|BL_ORD_ID|494054 sp|O33952|UDG8_ECOLX UDP-glucose 6-dehydrogenase OS=Escherichia coli OX=562 GN=ugd PE=3 SV=1//0 && PF03721:UDP-glucose/GDP-mannose dehydrogenase family, NAD binding domain|PF03720:UDP-glucose/GDP-mannose dehydrogenase family, UDP binding domain|PF00984:UDP-glucose/GDP-mannose dehydrogenase family, central domain
VAGM000207	1.38778e-17	345.738	-11.4823	8.27881e-11	2.61961e-09	-//- && -
VAGM002354	1.38778e-17	420.621	-11.7653	8.72979e-11	2.74414e-09	gnl|BL_ORD_ID|462712 sp|Q07736|T1RA_ECOLX Type I restriction enzyme EcoAI R protein OS=Escherichia coli OX=562 GN=hsdR PE=3 SV=1//0 && PF00271:Helicase conserved C-terminal domain|PF13588:Type I restriction enzyme R protein N terminus (HSDR_N)|PF04851:Type III restriction enzyme, res subunit|PF08463:EcoEI R protein C-terminal
VAGM004110	1.38778e-17	147.457	-10.2539	9.80524e-11	3.06205e-09	-//- && PF07811:TadE-like protein
VAGM000052	1.38778e-17	368.482	-11.5748	1.00268e-10	3.1109e-09	gnl|BL_ORD_ID|546247 sp|P31475|YIEP_ECOLI Uncharacterized HTH-type transcriptional regulator YieP OS=Escherichia coli (strain K12) OX=83333 GN=yieP PE=4 SV=3//5.94556e-45 && PF07729:FCD domain|PF00392:Bacterial regulatory proteins, gntR family
VAGM002352	1.38778e-17	149.555	-10.2749	1.0346e-10	3.18923e-09	gnl|BL_ORD_ID|251315 sp|P29538|MTH1_HAEPA Modification methylase HpaI OS=Haemophilus parainfluenzae OX=729 GN=hpaIM PE=3 SV=1//1.68888e-20 && PF01555:DNA methylase
sRNA00181	1.38778e-17	203.485	-10.7183	1.10523e-10	3.38513e-09	-
VAGM001899	1.38778e-17	134.825	-10.125	1.14321e-10	3.47913e-09	gnl|BL_ORD_ID|208071 sp|Q03961|KPSD1_ECOLX Polysialic acid transport protein KpsD OS=Escherichia coli OX=562 GN=kpsD PE=1 SV=2//3.66445e-95 && PF02563:Polysaccharide biosynthesis/export protein
VAGM003164	6696.49	87.8191	6.25152	1.16634e-10	3.52708e-09	-//- && PF13505:Outer membrane protein beta-barrel domain
VAGM001879	1.38778e-17	143.651	-10.2162	1.3062e-10	3.92518e-09	gnl|BL_ORD_ID|386121 sp|P55294|RMLB_NEIMB dTDP-glucose 4,6-dehydratase OS=Neisseria meningitidis serogroup B (strain MC58) OX=122586 GN=rfbB1 PE=3 SV=2//0 && PF16363:GDP-mannose 4,6 dehydratase
VAGM002084	1.38778e-17	159.272	-10.3661	1.34309e-10	3.9969e-09	-//- && -
VAGM004465	275.888	25.2412	3.44821	1.3468e-10	3.9969e-09	gnl|BL_ORD_ID|323403 sp|P32696|PSPG_ECOLI Phage shock protein G OS=Escherichia coli (strain K12) OX=83333 GN=pspG PE=1 SV=2//9.34785e-09 && -
VAGM003483	1.38778e-17	153.537	-10.3119	1.4945e-10	4.40786e-09	gnl|BL_ORD_ID|241246 sp|P54745|MNGA_ECOLI PTS system 2-O-alpha-mannosyl-D-glycerate-specific EIIABC component OS=Escherichia coli (strain K12) OX=83333 GN=mngA PE=1 SV=1//0 && PF00359:Phosphoenolpyruvate-dependent sugar phosphotransferase system, EIIA 2|PF02302:PTS system, Lactose/Cellobiose specific IIB subunit|PF02378:Phosphotransferase system, EIIC
VAGM001768	1467.65	22.0112	6.05622	1.51218e-10	4.43263e-09	-//- && PF09537:Domain of unknown function (DUF2383)
VAGM000067	1.38778e-17	147.24	-10.2513	1.56797e-10	4.56816e-09	gnl|BL_ORD_ID|434272 sp|P96169|SGLT_VIBPH Sodium/glucose cotransporter OS=Vibrio parahaemolyticus OX=670 GN=sglT PE=1 SV=2//2.05873e-17 && PF00474:Sodium:solute symporter family
sRNA00001	1.38778e-17	336.195	-11.4425	1.64578e-10	4.76578e-09	-
VAGM002110	9211.09	424.196	4.44035	1.67553e-10	4.79602e-09	gnl|BL_ORD_ID|295669 sp|Q9HW91|PCTB_PSEAE Methyl-accepting chemotaxis protein PctB OS=Pseudomonas aeruginosa (strain ATCC 15692 / DSM 22644 / CIP 104116 / JCM 14847 / LMG 12228 / 1C / PRS 101 / PAO1) OX=208964 GN=pctB PE=1 SV=1//2.51504e-29 && PF00672:HAMP domain|PF00015:Methyl-accepting chemotaxis protein (MCP) signalling domain
VAGM000224	1.38778e-17	210.71	-10.7692	1.68189e-10	4.79602e-09	-//- && PF13289:SIR2-like domain
VAGM000630	1.38778e-17	381.71	-11.6254	1.68634e-10	4.79602e-09	gnl|BL_ORD_ID|302773 sp|P50203|PHAB_ACISR Acetoacetyl-CoA reductase OS=Acinetobacter sp. (strain RA3849) OX=68994 GN=phaB PE=3 SV=1//1.47667e-86 && PF00106:short chain dehydrogenase
VAGM003559	1.38778e-17	155.226	-10.3281	1.77462e-10	5.01725e-09	-//- && -
VAGM001912	1.38778e-17	140.075	-10.1808	1.78645e-10	5.02097e-09	gnl|BL_ORD_ID|204662 sp|Q87RN0|KDSA_VIBPA 2-dehydro-3-deoxyphosphooctonate aldolase OS=Vibrio parahaemolyticus serotype O3:K6 (strain RIMD 2210633) OX=223926 GN=kdsA PE=3 SV=1//0 && PF00793:DAHP synthetase I family
VAGM000153	1.38778e-17	166.447	-10.4287	1.89069e-10	5.28287e-09	-//- && -
VAGM000711	1.38778e-17	162.166	-10.3902	1.95834e-10	5.44009e-09	-//- && PF00440:Bacterial regulatory proteins, tetR family
VAGM000846	61.0038	1.72301	5.04648	2.07847e-10	5.69696e-09	gnl|BL_ORD_ID|133456 sp|Q87JI3|FLGH2_VIBPA Flagellar L-ring protein 2 OS=Vibrio parahaemolyticus serotype O3:K6 (strain RIMD 2210633) OX=223926 GN=flgH2 PE=3 SV=1//1.1584e-137 && PF02107:Flagellar L-ring protein
VAGM000024	88.4359	4.47157	4.29097	2.08479e-10	5.69696e-09	gnl|BL_ORD_ID|104902 sp|E9CV02|DPEP2_COCPS Putative dipeptidase CPSG_01350 OS=Coccidioides posadasii (strain RMSCC 757 / Silveira) OX=443226 GN=CPSG_01350 PE=3 SV=1//9.98898e-21 && PF01244:Membrane dipeptidase (Peptidase family M19)
VAGM004106	1.38778e-17	397.617	-11.6842	2.08658e-10	5.69696e-09	-//- && PF00482:Type II secretion system (T2SS), protein F
VAGM004109	1.38778e-17	296.209	-11.2593	2.13685e-10	5.80105e-09	-//- && PF07811:TadE-like protein
VAGM002085	1.38778e-17	141.899	-10.1992	2.33998e-10	6.31663e-09	-//- && -
VAGM002661	1.38778e-17	130.864	-10.082	2.83241e-10	7.58355e-09	-//- && -
VAGM004830	1.38778e-17	133.312	-10.1088	2.84105e-10	7.58355e-09	-//- && PF14072:DNA-sulfur modification-associated
VAGM001929	1.38778e-17	144.51	-10.2258	3.23519e-10	8.58763e-09	-//- && -
Novel00074	1.38778e-17	156.079	-10.3371	3.33931e-10	8.81504e-09	-
VAGM001900	1.38778e-17	175.829	-10.5087	3.49682e-10	9.1475e-09	-//- && PF05159:Capsule polysaccharide biosynthesis protein
VAGM000725	1.38778e-17	186.131	-10.5889	3.50598e-10	9.1475e-09	-//- && PF14321:Domain of unknown function (DUF4382)
VAGM003931	248.456	24.8161	3.31479	3.52269e-10	9.1475e-09	gnl|BL_ORD_ID|134336 sp|Q51468|FLIP_PSEAE Flagellar biosynthetic protein FliP OS=Pseudomonas aeruginosa (strain ATCC 15692 / DSM 22644 / CIP 104116 / JCM 14847 / LMG 12228 / 1C / PRS 101 / PAO1) OX=208964 GN=fliP PE=3 SV=2//3.44588e-90 && PF00813:FliP family
VAGM000221	1.38778e-17	131.98	-10.0952	4.26124e-10	1.10055e-08	-//- && -
VAGM004105	1.38778e-17	402.894	-11.7031	4.6367e-10	1.19108e-08	-//- && PF00482:Type II secretion system (T2SS), protein F
VAGM001245	10.7107	1537.88	-7.1554	4.74762e-10	1.21305e-08	-//- && -
VAGM000882	157.016	15.7111	3.30796	4.77726e-10	1.21413e-08	gnl|BL_ORD_ID|494986 sp|Q9EXD8|ULAB_MYCPN Ascorbate-specific PTS system EIIB component OS=Mycoplasma pneumoniae (strain ATCC 29342 / M129) OX=272634 GN=ulaB PE=1 SV=1//6.25632e-09 && -
VAGM001156	1.38778e-17	409.414	-11.7267	4.92795e-10	1.24581e-08	-//- && PF00534:Glycosyl transferases group 1
VAGM000023	214.928	11.113	4.27887	5.12968e-10	1.28998e-08	gnl|BL_ORD_ID|13683 sp|P42236|ALDH1_BACSU Probable aldehyde dehydrogenase YcbD OS=Bacillus subtilis (strain 168) OX=224308 GN=ycbD PE=3 SV=1//9.89405e-116 && PF00171:Aldehyde dehydrogenase family
VAGM004342	1.38778e-17	193.923	-10.6496	5.46473e-10	1.36704e-08	-//- && -
VAGM000851	47.2877	0.950773	5.57064	5.85577e-10	1.45723e-08	gnl|BL_ORD_ID|133399 sp|P0ABX2|FLGC_ECOLI Flagellar basal-body rod protein FlgC OS=Escherichia coli (strain K12) OX=83333 GN=flgC PE=3 SV=1//5.22799e-30 && PF06429:Flagellar basal body rod FlgEFG protein C-terminal
VAGM001157	1.38778e-17	135.002	-10.1281	7.71608e-10	1.91023e-08	gnl|BL_ORD_ID|547295 sp|O34319|YKCC_BACSU Uncharacterized glycosyltransferase YkcC OS=Bacillus subtilis (strain 168) OX=224308 GN=ykcC PE=3 SV=2//3.67974e-79 && PF00535:Glycosyl transferase family 2
VAGM003940	115.868	9.31207	3.62424	8.60483e-10	2.11927e-08	gnl|BL_ORD_ID|134253 sp|Q9I4N1|FLII_PSEAE Flagellum-specific ATP synthase OS=Pseudomonas aeruginosa (strain ATCC 15692 / DSM 22644 / CIP 104116 / JCM 14847 / LMG 12228 / 1C / PRS 101 / PAO1) OX=208964 GN=fliI PE=3 SV=1//1.26024e-170 && PF00006:ATP synthase alpha/beta family, nucleotide-binding domain
sRNA00140	1.38778e-17	214.549	-10.7955	8.99629e-10	2.20432e-08	-
VAGM000085	73.1958	1.84023	5.17548	9.2613e-10	2.25768e-08	gnl|BL_ORD_ID|263598 sp|O33732|NARB_SHEFN Nitrate reductase OS=Shewanella frigidimarina (strain NCIMB 400) OX=318167 GN=Sfri_1505 PE=3 SV=2//0 && PF04324:BFD-like [2Fe-2S] binding domain|PF01568:Molydopterin dinucleotide binding domain|PF00384:Molybdopterin oxidoreductase
VAGM001771	342.944	8.80348	5.30244	9.62998e-10	2.33564e-08	-//- && -
VAGM000205	1.38778e-17	122.837	-9.9896	1.02964e-09	2.48465e-08	-//- && -
VAGM002048	1.38778e-17	127.411	-10.0449	1.06488e-09	2.55677e-08	-//- && PF08239:Bacterial SH3 domain
VAGM000201	1.38778e-17	166.627	-10.4312	1.0731e-09	2.56364e-08	-//- && PF00589:Phage integrase family
VAGM001913	1.38778e-17	410.787	-11.7316	1.19648e-09	2.84418e-08	gnl|BL_ORD_ID|509490 sp|P45341|WECA_HAEIN Undecaprenyl-phosphate alpha-N-acetylglucosaminyl 1-phosphate transferase OS=Haemophilus influenzae (strain ATCC 51907 / DSM 11121 / KW20 / Rd) OX=71421 GN=wecA PE=3 SV=1//1.39823e-84 && PF00953:Glycosyl transferase family 4
VAGM001301	83.8639	4.38412	4.22839	1.37805e-09	3.25956e-08	gnl|BL_ORD_ID|134035 sp|Q03475|FLIDL_VIBPA Lateral flagellar hook-associated protein 2 OS=Vibrio parahaemolyticus serotype O3:K6 (strain RIMD 2210633) OX=223926 GN=fliDL PE=3 SV=2//0 && PF02465:Flagellar hook-associated protein 2 N-terminus|PF07195:Flagellar hook-associated protein 2 C-terminus|PF07196:Flagellin hook IN motif
VAGM002368	76.2438	3.52884	4.35139	1.50965e-09	3.55006e-08	gnl|BL_ORD_ID|155169 sp|O07605|GLTT_BACSU Proton/sodium-glutamate symport protein OS=Bacillus subtilis (strain 168) OX=224308 GN=gltT PE=3 SV=1//2.72306e-45 && PF00375:Sodium:dicarboxylate symporter family
VAGM004116	1.38778e-17	937.49	-12.9215	1.51572e-09	3.55006e-08	-//- && PF01478:Type IV leader peptidase family
VAGM004003	207.308	22.2353	3.21784	1.64083e-09	3.82434e-08	gnl|BL_ORD_ID|221749 sp|Q87MF0|LPXB_VIBPA Lipid-A-disaccharide synthase OS=Vibrio parahaemolyticus serotype O3:K6 (strain RIMD 2210633) OX=223926 GN=lpxB PE=3 SV=1//0 && PF02684:Lipid-A-disaccharide synthetase
VAGM004748	149.396	12.5521	3.57321	2.15097e-09	4.96969e-08	gnl|BL_ORD_ID|470952 sp|Q9S498|THIH_SALTY 2-iminoacetate synthase OS=Salmonella typhimurium (strain LT2 / SGSC1412 / ATCC 700720) OX=99287 GN=thiH PE=1 SV=3//4.06265e-172 && PF04055:Radical SAM superfamily|PF06968:Biotin and Thiamin Synthesis associated domain
sRNA00197	1.38778e-17	160.985	-10.3818	2.15305e-09	4.96969e-08	-
VAGM001762	1107.99	60.521	4.19355	2.63892e-09	6.0619e-08	gnl|BL_ORD_ID|519939 sp|P45301|Y1658_HAEIN Uncharacterized protein HI_1658 OS=Haemophilus influenzae (strain ATCC 51907 / DSM 11121 / KW20 / Rd) OX=71421 GN=HI_1658 PE=3 SV=1//3.05446e-06 && PF04972:BON domain
VAGM003950	48.8117	1.41965	4.97406	2.68923e-09	6.14792e-08	-//- && -
VAGM004350	1.38778e-17	115.054	-9.89598	2.7785e-09	6.32175e-08	-//- && -
VAGM000380	6.13836	644.944	-6.69711	2.85002e-09	6.45374e-08	-//- && PF00582:Universal stress protein family
VAGM000225	1.38778e-17	159.075	-10.3647	2.92212e-09	6.5858e-08	-//- && -
VAGM001241	166.16	17.7157	3.22291	3.06723e-09	6.88039e-08	-//- && -
VAGM004144	64.0518	3.31576	4.19402	3.10511e-09	6.93281e-08	-//- && PF01554:MatE
VAGM001099	123.488	10.166	3.56895	3.37149e-09	7.49255e-08	gnl|BL_ORD_ID|224632 sp|P52689|LTRA_KLEPN Probable HTH-type transcriptional regulator LtrA OS=Klebsiella pneumoniae OX=573 GN=ltrA PE=4 SV=1//1.84819e-24 && PF03466:LysR substrate binding domain|PF00126:Bacterial regulatory helix-turn-helix protein, lysR family
VAGM000629	6.13836	826.339	-7.05455	4.81231e-09	1.0645e-07	gnl|BL_ORD_ID|471303 sp|P14611|THIL_CUPNH Acetyl-CoA acetyltransferase OS=Cupriavidus necator (strain ATCC 17699 / H16 / DSM 428 / Stanier 337) OX=381666 GN=phaA PE=1 SV=1//2.56968e-142 && PF02803:Thiolase, C-terminal domain|PF00108:Thiolase, N-terminal domain
VAGM001767	178.352	9.65151	4.20452	4.87874e-09	1.07422e-07	-//- && -
VAGM004826	1.38778e-17	107.498	-9.80015	5.71422e-09	1.25241e-07	-//- && -
VAGM002621	425.24	45.0752	3.23241	6.15646e-09	1.34318e-07	gnl|BL_ORD_ID|349390 sp|P25888|RHLE_ECOLI ATP-dependent RNA helicase RhlE OS=Escherichia coli (strain K12) OX=83333 GN=rhlE PE=1 SV=3//2.25655e-122 && PF00270:DEAD/DEAH box helicase|PF00271:Helicase conserved C-terminal domain
VAGM002152	11818.7	854.82	3.78911	6.41648e-09	1.39354e-07	gnl|BL_ORD_ID|222065 sp|Q87SF9|LPXC_VIBPA UDP-3-O-acyl-N-acetylglucosamine deacetylase OS=Vibrio parahaemolyticus serotype O3:K6 (strain RIMD 2210633) OX=223926 GN=lpxC PE=3 SV=1//0 && PF03331:UDP-3-O-acyl N-acetylglycosamine deacetylase
VAGM002375	1.38778e-17	85.939	-9.47603	6.86776e-09	1.4848e-07	-//- && -
VAGM003490	1.38778e-17	101.7	-9.71734	7.25909e-09	1.56234e-07	gnl|BL_ORD_ID|546205 sp|P31448|YIDK_ECOLI Uncharacterized symporter YidK OS=Escherichia coli (strain K12) OX=83333 GN=yidK PE=1 SV=1//7.81442e-161 && PF00474:Sodium:solute symporter family
VAGM001466	533.444	16.1254	5.03786	8.04367e-09	1.72344e-07	-//- && -
VAGM002530	1.38778e-17	80.16	-9.37502	8.84591e-09	1.88686e-07	gnl|BL_ORD_ID|41876 sp|Q8X5M0|BCSC_ECO57 Putative cellulose synthase operon protein C OS=Escherichia coli O157:H7 OX=83334 GN=bcsC PE=5 SV=3//3.45328e-48 && PF05420:Cellulose synthase operon protein C C-terminus (BCSC_C)|PF13414:TPR repeat
VAGM002954	79.2918	5.84807	3.74146	8.99891e-09	1.91097e-07	-//- && -
VAGM003225	157.016	18.6947	3.06154	9.38128e-09	1.98335e-07	gnl|BL_ORD_ID|130417 sp|P0AEL0|FDOI_ECOLI Formate dehydrogenase, cytochrome b556(fdo) subunit OS=Escherichia coli (strain K12) OX=83333 GN=fdoI PE=1 SV=1//2.36814e-18 && PF00033:Cytochrome b/b6/petB
VAGM001633	1.38778e-17	98.5153	-9.67342	1.21294e-08	2.55305e-07	gnl|BL_ORD_ID|448973 sp|P77626|SUTR_ECOLI HTH-type transcriptional regulator SutR OS=Escherichia coli (strain K12) OX=83333 GN=sutR PE=1 SV=1//5.04704e-10 && PF01381:Helix-turn-helix|PF07883:Cupin domain
VAGM003575	1.38778e-17	78.7286	-9.3502	1.23798e-08	2.59433e-07	gnl|BL_ORD_ID|252643 sp|O31664|MTNU_BACSU Hydrolase MtnU OS=Bacillus subtilis (strain 168) OX=224308 GN=mtnU PE=3 SV=1//1.64003e-08 && PF00795:Carbon-nitrogen hydrolase
VAGM001887	1.38778e-17	76.9904	-9.31763	1.27944e-08	2.6695e-07	gnl|BL_ORD_ID|87056 sp|Q21IS4|CYSD_SACD2 Sulfate adenylyltransferase subunit 2 OS=Saccharophagus degradans (strain 2-40 / ATCC 43961 / DSM 17024) OX=203122 GN=cysD PE=3 SV=1//0 && PF01507:Phosphoadenosine phosphosulfate reductase family
VAGM001235	1.38778e-17	118.81	-9.94423	1.30865e-08	2.71858e-07	gnl|BL_ORD_ID|218605 sp|O59952|LIP_THELA Lipase OS=Thermomyces lanuginosus OX=5541 GN=LIP PE=1 SV=1//4.10925e-15 && PF01764:Lipase (class 3)
VAGM000202	1.38778e-17	91.3156	-9.56478	1.31917e-08	2.72856e-07	-//- && -
VAGM003497	1.38778e-17	78.2868	-9.34328	1.50944e-08	3.10867e-07	-//- && -
VAGM000217	1.38778e-17	75.6173	-9.29085	1.76012e-08	3.60938e-07	gnl|BL_ORD_ID|478973 sp|Q56897|TRA8_YEREN Transposase for insertion sequence element IS1328 OS=Yersinia enterocolitica OX=630 PE=3 SV=1//8.80031e-78 && PF02371:Transposase IS116/IS110/IS902 family|PF01548:Transposase
VAGM004505	463.34	38.2436	3.58952	1.92387e-08	3.9283e-07	gnl|BL_ORD_ID|234828 sp|P00935|METB_ECOLI Cystathionine gamma-synthase OS=Escherichia coli (strain K12) OX=83333 GN=metB PE=1 SV=1//2.20801e-163 && PF01053:Cys/Met metabolism PLP-dependent enzyme
VAGM000060	1.38778e-17	91.3569	-9.56522	2.48755e-08	5.05766e-07	gnl|BL_ORD_ID|110735 sp|B2FSW8|EALGL_STRMK Alginate lyase OS=Stenotrophomonas maltophilia (strain K279a) OX=522373 GN=Smlt2602 PE=1 SV=1//4.69397e-136 && PF07940:Heparinase II/III-like protein|PF05426:Alginate lyase
VAGM001240	121.964	11.5465	3.39676	2.60747e-08	5.27901e-07	gnl|BL_ORD_ID|541918 sp|P0ACX4|YDHR_SHIFL Putative monooxygenase YdhR OS=Shigella flexneri OX=623 GN=ydhR PE=3 SV=1//1.18398e-39 && PF08803:Putative mono-oxygenase ydhR
VAGM003503	1.38778e-17	71.9794	-9.22257	2.63589e-08	5.31404e-07	gnl|BL_ORD_ID|223015 sp|Q9BGL2|LRAT_BOVIN Lecithin retinol acyltransferase OS=Bos taurus OX=9913 GN=LRAT PE=1 SV=1//9.29393e-09 && PF04970:Lecithin retinol acyltransferase
VAGM002056	1.38778e-17	74.5141	-9.27189	2.76977e-08	5.56049e-07	gnl|BL_ORD_ID|98014 sp|P77302|DGCM_ECOLI Diguanylate cyclase DgcM OS=Escherichia coli (strain K12) OX=83333 GN=dgcM PE=1 SV=2//8.67487e-25 && PF13426:PAS domain|PF00990:Diguanylate cyclase, GGDEF domain
VAGM001986	6.13836	231.317	-5.21787	3.0352e-08	6.06786e-07	gnl|BL_ORD_ID|117119 sp|P0AEH4|ELAA_SHIFL Protein ElaA OS=Shigella flexneri OX=623 GN=elaA PE=3 SV=1//6.33107e-41 && PF13508:Acetyltransferase (GNAT) domain
VAGM001901	1.38778e-17	103.522	-9.74587	3.077e-08	6.1258e-07	gnl|BL_ORD_ID|208078 sp|Q8FDQ2|KPSF_ECOL6 Arabinose 5-phosphate isomerase KpsF OS=Escherichia coli O6:H1 (strain CFT073 / ATCC 700928 / UPEC) OX=199310 GN=kpsF PE=1 SV=2//3.37664e-122 && PF01380:SIS domain|PF00571:CBS domain
VAGM000258	1.38778e-17	73.9462	-9.26098	3.22665e-08	6.39707e-07	-//- && -
VAGM002476	129.584	12.3064	3.36752	3.36072e-08	6.62469e-07	-//- && -
VAGM004162	345.992	32.4493	3.41578	3.36919e-08	6.62469e-07	gnl|BL_ORD_ID|285896 sp|Q87LZ1|OMPU_VIBPA Outer membrane protein U OS=Vibrio parahaemolyticus serotype O3:K6 (strain RIMD 2210633) OX=223926 GN=ompU PE=3 SV=1//1.12478e-172 && PF13609:Gram-negative porin
VAGM001917	1.38778e-17	68.7827	-9.15657	3.50403e-08	6.86158e-07	gnl|BL_ORD_ID|157015 sp|Q7BJX9|GNE_PLESH UDP-N-acetylglucosamine 4-epimerase OS=Plesiomonas shigelloides OX=703 GN=wbgU PE=1 SV=1//1.1762e-170 && PF01370:NAD dependent epimerase/dehydratase family
VAGM000852	198.164	10.1517	4.3098	3.52268e-08	6.86994e-07	gnl|BL_ORD_ID|133368 sp|Q8GLP8|FLGB_AERHY Flagellar basal body rod protein FlgB OS=Aeromonas hydrophila OX=644 GN=flgB PE=3 SV=1//6.57481e-26 && PF00460:Flagella basal body rod protein
VAGM004827	1.38778e-17	71.1268	-9.20323	3.54391e-08	6.88326e-07	-//- && -
VAGM003647	70.1478	5.74231	3.58053	4.26832e-08	8.25669e-07	gnl|BL_ORD_ID|275992 sp|Q56575|NSPC_VIBAL Carboxynorspermidine/carboxyspermidine decarboxylase OS=Vibrio alginolyticus OX=663 GN=nspC PE=1 SV=1//0 && -
Novel00031	312.464	43.4169	2.84551	4.85511e-08	9.35392e-07	PF00011:Hsp20/alpha crystallin family
VAGM001927	1.38778e-17	69.9188	-9.18129	5.06354e-08	9.71631e-07	gnl|BL_ORD_ID|442338 sp|P39623|SPSC_BACSU Spore coat polysaccharide biosynthesis protein SpsC OS=Bacillus subtilis (strain 168) OX=224308 GN=spsC PE=3 SV=1//2.61439e-53 && PF01041:DegT/DnrJ/EryC1/StrS aminotransferase family
VAGM002077	1.38778e-17	71.5479	-9.21213	5.25001e-08	1.00338e-06	-//- && -
VAGM002860	542.588	70.8741	2.93556	7.02836e-08	1.33791e-06	gnl|BL_ORD_ID|477110 sp|P33226|TORC_ECOLI Cytochrome c-type protein TorC OS=Escherichia coli (strain K12) OX=83333 GN=torC PE=1 SV=3//1.61778e-95 && PF03264:NapC/NirT cytochrome c family, N-terminal region
VAGM000055	1.38778e-17	62.9459	-9.02584	7.3735e-08	1.39804e-06	gnl|BL_ORD_ID|15200 sp|Q59478|ALYA_KLEPN Alginate lyase OS=Klebsiella pneumoniae OX=573 GN=alyA PE=1 SV=1//7.51037e-48 && PF08787:Alginate lyase
VAGM000644	140.252	16.5515	3.06122	7.47883e-08	1.4124e-06	-//- && PF11168:Protein of unknown function (DUF2955)
VAGM003682	630.98	83.3354	2.91895	7.56328e-08	1.42273e-06	gnl|BL_ORD_ID|235131 sp|Q87NA1|METE_VIBPA 5-methyltetrahydropteroyltriglutamate--homocysteine methyltransferase OS=Vibrio parahaemolyticus serotype O3:K6 (strain RIMD 2210633) OX=223926 GN=metE PE=3 SV=1//0 && PF01717:Cobalamin-independent synthase, Catalytic domain|PF08267:Cobalamin-independent synthase, N-terminal domain
VAGM004749	62.5278	4.72176	3.70748	7.70548e-08	1.4438e-06	gnl|BL_ORD_ID|470921 sp|A7N137|THIG_VIBCB Thiazole synthase OS=Vibrio campbellii (strain ATCC BAA-1116 / BB120) OX=338187 GN=thiG PE=3 SV=1//0 && PF05690:Thiazole biosynthesis protein ThiG
VAGM001231	1.38778e-17	260.492	-11.0742	8.16189e-08	1.52334e-06	gnl|BL_ORD_ID|547044 sp|P39379|YJIH_ECOLI Uncharacterized protein YjiH OS=Escherichia coli (strain K12) OX=83333 GN=yjiH PE=4 SV=2//2.36132e-54 && PF07670:Nucleoside recognition
VAGM001885	1.38778e-17	65.8136	-9.09067	8.80453e-08	1.63689e-06	gnl|BL_ORD_ID|87838 sp|B1KMH4|CYSN_SHEWM Sulfate adenylyltransferase subunit 1 OS=Shewanella woodyi (strain ATCC 51908 / MS32) OX=392500 GN=cysN PE=3 SV=1//0 && PF00009:Elongation factor Tu GTP binding domain|PF03143:Elongation factor Tu C-terminal domain
VAGM000576	1.38778e-17	66.1854	-9.10161	1.02013e-07	1.88923e-06	-//- && -
VAGM004341	1.38778e-17	101.767	-9.72114	1.12486e-07	2.07513e-06	gnl|BL_ORD_ID|421647 sp|P23071|RT65_MYXXA RNA-directed DNA polymerase from retron Mx65 OS=Myxococcus xanthus OX=34 PE=3 SV=1//8.03043e-27 && PF00078:Reverse transcriptase (RNA-dependent DNA polymerase)
VAGM000061	1.38778e-17	62.7665	-9.02593	1.13908e-07	2.09328e-06	gnl|BL_ORD_ID|110735 sp|B2FSW8|EALGL_STRMK Alginate lyase OS=Stenotrophomonas maltophilia (strain K279a) OX=522373 GN=Smlt2602 PE=1 SV=1//3.47716e-119 && PF05426:Alginate lyase|PF07940:Heparinase II/III-like protein
VAGM003205	1.56607	110.566	-6.07085	1.15943e-07	2.12251e-06	gnl|BL_ORD_ID|245359 sp|P45210|MOEA_HAEIN Molybdopterin molybdenumtransferase OS=Haemophilus influenzae (strain ATCC 51907 / DSM 11121 / KW20 / Rd) OX=71421 GN=moeA PE=3 SV=1//7.12193e-108 && PF03454:MoeA C-terminal region (domain IV)|PF03453:MoeA N-terminal region (domain I and II)|PF03205:Molybdopterin guanine dinucleotide synthesis protein B|PF00994:Probable molybdopterin binding domain
VAGM001182	76.2438	7.51893	3.32239	1.19088e-07	2.17176e-06	gnl|BL_ORD_ID|529515 sp|P44693|Y409_HAEIN Uncharacterized metalloprotease HI_0409 OS=Haemophilus influenzae (strain ATCC 51907 / DSM 11121 / KW20 / Rd) OX=71421 GN=HI_0409 PE=3 SV=1//2.59146e-28 && PF01551:Peptidase family M23
VAGM004829	1.38778e-17	57.2116	-8.89139	1.31576e-07	2.39039e-06	-//- && -
VAGM002347	1.38778e-17	74.4187	-9.27011	1.3444e-07	2.43316e-06	-//- && -
VAGM001772	27.4754	0.566682	5.3107	1.46093e-07	2.63408e-06	-//- && -
VAGM000403	765.091	98.535	2.95475	1.48326e-07	2.66429e-06	gnl|BL_ORD_ID|62580 sp|P37599|CHEV_BACSU Chemotaxis protein CheV OS=Bacillus subtilis (strain 168) OX=224308 GN=cheV PE=1 SV=1//1.35295e-56 && PF01584:CheW-like domain|PF00072:Response regulator receiver domain
VAGM000783	1159.81	87.7233	3.72413	1.64067e-07	2.936e-06	-//- && -
VAGM002338	1.38778e-17	80.786	-9.38978	1.74778e-07	3.11601e-06	-//- && -
VAGM003705	163.112	22.4601	2.85012	2.16447e-07	3.84456e-06	gnl|BL_ORD_ID|226968 sp|Q0C1N8|MACB_HYPNA Macrolide export ATP-binding/permease protein MacB OS=Hyphomonas neptunium (strain ATCC 15444) OX=228405 GN=macB PE=3 SV=1//4.55336e-91 && PF00005:ABC transporter
VAGM004190	1057.7	57.539	4.19893	2.1776e-07	3.85354e-06	gnl|BL_ORD_ID|515049 sp|P54147|Y108_SYNY3 Putative ammonium transporter sll0108 OS=Synechocystis sp. (strain PCC 6803 / Kazusa) OX=1111708 GN=sll0108 PE=3 SV=1//8.47427e-74 && PF00909:Ammonium Transporter Family
VAGM001181	64.0518	5.85991	3.43232	2.194e-07	3.86823e-06	-//- && PF04519:Polymer-forming cytoskeletal
VAGM003615	79.2918	8.57622	3.18635	2.21909e-07	3.89809e-06	gnl|BL_ORD_ID|475294 sp|Q8YSQ6|TMBP_NOSS1 Monocarboxylate 2-oxoacid-binding periplasmic protein all3028 OS=Nostoc sp. (strain PCC 7120 / SAG 25.82 / UTEX 2576) OX=103690 GN=all3028 PE=1 SV=1//6.66385e-74 && PF03480:Bacterial extracellular solute-binding protein, family 7
VAGM000531	74.7198	7.36005	3.33249	2.86027e-07	5.00599e-06	gnl|BL_ORD_ID|122588 sp|Q54FD7|ETFA_DICDI Electron transfer flavoprotein subunit alpha, mitochondrial OS=Dictyostelium discoideum OX=44689 GN=etfa PE=3 SV=1//2.43974e-102 && PF01012:Electron transfer flavoprotein domain|PF00766:Electron transfer flavoprotein FAD-binding domain
VAGM002524	1.38778e-17	107.917	-9.8059	2.89828e-07	5.054e-06	gnl|BL_ORD_ID|41886 sp|Q8ZLB5|BCSE_SALTY Cyclic di-GMP binding protein BcsE OS=Salmonella typhimurium (strain LT2 / SGSC1412 / ATCC 700720) OX=99287 GN=bcsE PE=1 SV=1//1.29103e-34 && PF10995:GGDEF I-site like or GIL domain
VAGM002874	419.144	53.0372	2.98284	2.94865e-07	5.12315e-06	gnl|BL_ORD_ID|323397 sp|P0AFN5|PSPC_SHIFL Phage shock protein C OS=Shigella flexneri OX=623 GN=pspC PE=3 SV=1//2.98867e-19 && PF04024:PspC domain
VAGM000203	1.38778e-17	52.9155	-8.77917	2.96333e-07	5.12999e-06	-//- && -
VAGM000849	274.364	17.9357	3.93316	3.20509e-07	5.5285e-06	gnl|BL_ORD_ID|133418 sp|P75937|FLGE_ECOLI Flagellar hook protein FlgE OS=Escherichia coli (strain K12) OX=83333 GN=flgE PE=3 SV=3//1.09223e-72 && PF06429:Flagellar basal body rod FlgEFG protein C-terminal|PF07559:Flagellar basal body protein FlaE|PF00460:Flagella basal body rod protein
VAGM003492	1.38778e-17	221.098	-10.8373	3.91669e-07	6.73164e-06	gnl|BL_ORD_ID|210580 sp|P03023|LACI_ECOLI Lactose operon repressor OS=Escherichia coli (strain K12) OX=83333 GN=lacI PE=1 SV=3//3.90699e-70 && PF00356:Bacterial regulatory proteins, lacI family|PF13377:Periplasmic binding protein-like domain
VAGM004249	7.6625	189.359	-4.61292	4.46131e-07	7.64018e-06	gnl|BL_ORD_ID|345291 sp|Q87LR2|RECX_VIBPA Regulatory protein RecX OS=Vibrio parahaemolyticus serotype O3:K6 (strain RIMD 2210633) OX=223926 GN=recX PE=3 SV=1//1.65841e-104 && PF02631:RecX family
VAGM004504	1568.24	183.24	3.09614	4.82743e-07	8.23766e-06	gnl|BL_ORD_ID|13066 sp|P00562|AK2H_ECOLI Bifunctional aspartokinase/homoserine dehydrogenase 2 OS=Escherichia coli (strain K12) OX=83333 GN=metL PE=1 SV=3//0 && PF03447:Homoserine dehydrogenase, NAD binding domain|PF00742:Homoserine dehydrogenase|PF00696:Amino acid kinase family
VAGM000051	1.38778e-17	50.0466	-8.69908	4.95274e-07	8.42142e-06	gnl|BL_ORD_ID|544583 sp|P54606|YHCV_BACSU CBS domain-containing protein YhcV OS=Bacillus subtilis (strain 168) OX=224308 GN=yhcV PE=4 SV=1//4.29467e-13 && PF00027:Cyclic nucleotide-binding domain|PF10335:Putative nucleotidyltransferase substrate binding domain|PF03445:Putative nucleotidyltransferase DUF294|PF00571:CBS domain
Novel00034	9.18662	244.937	-4.72597	5.08816e-07	8.621e-06	PF01479:S4 domain
VAGM002351	1.38778e-17	52.0042	-8.75435	5.5609e-07	9.38868e-06	-//- && -
VAGM002861	1434.13	160.055	3.16274	6.13326e-07	1.03186e-05	gnl|BL_ORD_ID|477106 sp|Q87QI7|TORA_VIBPA Trimethylamine-N-oxide reductase OS=Vibrio parahaemolyticus serotype O3:K6 (strain RIMD 2210633) OX=223926 GN=torA PE=3 SV=1//0 && PF00384:Molybdopterin oxidoreductase|PF01568:Molydopterin dinucleotide binding domain
VAGM002102	7.6625	153.352	-4.31048	6.59333e-07	1.10537e-05	-//- && PF16537:Type II secretion system protein B
VAGM002526	1.38778e-17	52.3973	-8.76683	6.9735e-07	1.16501e-05	gnl|BL_ORD_ID|41896 sp|P0DP92|BCSQ_ECOLI Cellulose biosynthesis protein BcsQ OS=Escherichia coli (strain K12) OX=83333 GN=bcsQ PE=1 SV=1//3.65424e-19 && PF06564:Cellulose biosynthesis protein BcsQ
VAGM004352	1.38778e-17	64.8939	-9.06953	7.32384e-07	1.2157e-05	-//- && -
VAGM002333	1.38778e-17	49.1934	-8.67252	7.32778e-07	1.2157e-05	-//- && PF11140:Protein of unknown function (DUF2913)
VAGM000572	583.736	41.9476	3.79742	7.47635e-07	1.23606e-05	gnl|BL_ORD_ID|227351 sp|Q9HI36|MAJE_PSEAE Major exported protein OS=Pseudomonas aeruginosa (strain ATCC 15692 / DSM 22644 / CIP 104116 / JCM 14847 / LMG 12228 / 1C / PRS 101 / PAO1) OX=208964 GN=hcpA PE=1 SV=1//1.01613e-66 && PF05638:Type VI secretion system effector, Hcp
VAGM001881	1.38778e-17	54.9805	-8.83547	7.7005e-07	1.26872e-05	gnl|BL_ORD_ID|505202 sp|Q6U1I3|VIOA_SHIDY dTDP-4-amino-4,6-dideoxy-D-glucose transaminase OS=Shigella dysenteriae OX=622 GN=vioA PE=1 SV=1//7.20513e-70 && PF01041:DegT/DnrJ/EryC1/StrS aminotransferase family
VAGM004002	57.9558	3.99241	3.85789	7.81782e-07	1.28363e-05	gnl|BL_ORD_ID|388521 sp|A7MY01|RNH2_VIBCB Ribonuclease HII OS=Vibrio campbellii (strain ATCC BAA-1116 / BB120) OX=338187 GN=rnhB PE=3 SV=1//6.39219e-147 && PF01351:Ribonuclease HII
VAGM001051	333.8	55.481	2.58772	8.27662e-07	1.3543e-05	gnl|BL_ORD_ID|59136 sp|Q9CXS4|CENPV_MOUSE Centromere protein V OS=Mus musculus OX=10090 GN=Cenpv PE=1 SV=2//4.6565e-08 && -
VAGM001531	1155.24	146.213	2.98079	8.71464e-07	1.42111e-05	gnl|BL_ORD_ID|130106 sp|P61159|FDHA_METJA Formate dehydrogenase subunit alpha OS=Methanocaldococcus jannaschii (strain ATCC 43067 / DSM 2661 / JAL-1 / JCM 10045 / NBRC 100440) OX=243232 GN=fdhA PE=3 SV=2//0 && PF12838:4Fe-4S dicluster domain|PF14691:Dihydroprymidine dehydrogenase domain II, 4Fe-4S cluster|PF13510:2Fe-2S iron-sulfur cluster binding domain|PF00384:Molybdopterin oxidoreductase|PF015…
VAGM000842	143.3	22.94	2.64199	9.49721e-07	1.54346e-05	gnl|BL_ORD_ID|133840 sp|P29744|FLGL_ECOLI Flagellar hook-associated protein 3 OS=Escherichia coli (strain K12) OX=83333 GN=flgL PE=3 SV=2//3.18445e-26 && PF00669:Bacterial flagellin N-terminal helical region
VAGM001798	105.2	13.9781	2.91136	9.75173e-07	1.57945e-05	gnl|BL_ORD_ID|276501 sp|P19906|NTRB_VIBAL Sensory histidine kinase/phosphatase NtrB OS=Vibrio alginolyticus OX=663 GN=ntrB PE=3 SV=1//0 && PF02518:Histidine kinase-, DNA gyrase B-, and HSP90-like ATPase|PF00512:His Kinase A (phospho-acceptor) domain|PF00989:PAS fold
VAGM001880	1.38778e-17	52.9873	-8.78318	9.90543e-07	1.59892e-05	gnl|BL_ORD_ID|386091 sp|P61888|RMLA2_SHIFL Glucose-1-phosphate thymidylyltransferase 2 OS=Shigella flexneri OX=623 GN=rffH PE=3 SV=1//5.83832e-155 && PF00483:Nucleotidyl transferase
VAGM000901	30.5235	0.959549	4.93553	1.02541e-06	1.64963e-05	-//- && -
VAGM004413	1.38778e-17	51.8195	-8.75083	1.07667e-06	1.72628e-05	gnl|BL_ORD_ID|385467 sp|Q87LD3|RLUA_VIBPA Ribosomal large subunit pseudouridine synthase A OS=Vibrio parahaemolyticus serotype O3:K6 (strain RIMD 2210633) OX=223926 GN=rluA PE=3 SV=1//5.40806e-155 && PF00849:RNA pseudouridylate synthase
VAGM002872	2124.5	214.672	3.30661	1.19302e-06	1.90644e-05	gnl|BL_ORD_ID|323367 sp|P0AFM8|PSPA_SHIFL Phage shock protein A OS=Shigella flexneri OX=623 GN=pspA PE=3 SV=2//4.59764e-85 && PF04012:PspA/IM30 family
VAGM000848	71.6718	3.46181	4.39207	1.23838e-06	1.97233e-05	gnl|BL_ORD_ID|133431 sp|P75938|FLGF_ECOLI Flagellar basal-body rod protein FlgF OS=Escherichia coli (strain K12) OX=83333 GN=flgF PE=3 SV=1//5.85376e-50 && PF06429:Flagellar basal body rod FlgEFG protein C-terminal
VAGM004629	6.13836	107.088	-4.1083	1.28456e-06	2.03908e-05	gnl|BL_ORD_ID|326646 sp|Q87KS8|PUR2_VIBPA Phosphoribosylamine--glycine ligase OS=Vibrio parahaemolyticus serotype O3:K6 (strain RIMD 2210633) OX=223926 GN=purD PE=3 SV=1//0 && PF02843:Phosphoribosylglycinamide synthetase, C domain|PF02844:Phosphoribosylglycinamide synthetase, N domain|PF01071:Phosphoribosylglycinamide synthetase, ATP-grasp (A) domain
VAGM003689	7.6625	141.439	-4.19396	1.34761e-06	2.13207e-05	-//- && -
VAGM003491	1.38778e-17	61.2869	-8.98565	1.40025e-06	2.20805e-05	gnl|BL_ORD_ID|338295 sp|P16551|RAFA_ECOLX Alpha-galactosidase OS=Escherichia coli OX=562 GN=rafA PE=1 SV=1//0 && PF16875:Glycosyl hydrolase family 36 N-terminal domain|PF02065:Melibiase
VAGM004429	1.56607	61.4254	-5.22538	1.41079e-06	2.21735e-05	-//- && -
Novel00037	76.2438	8.33137	3.18843	1.72354e-06	2.70003e-05	-
VAGM000514	1.38778e-17	46.4247	-8.5925	1.78946e-06	2.79413e-05	gnl|BL_ORD_ID|527075 sp|Q9KMG3|Y3195_VIBCH Uncharacterized isomerase VC_A0395 OS=Vibrio cholerae serotype O1 (strain ATCC 39315 / El Tor Inaba N16961) OX=243277 GN=VC_A0395 PE=3 SV=1//3.47853e-106 && PF02567:Phenazine biosynthesis-like protein
VAGM000155	1.38778e-17	48.2879	-8.64845	1.81086e-06	2.81834e-05	-//- && PF10633:NPCBM-associated, NEW3 domain of alpha-galactosidase|PF13583:Metallo-peptidase family M12B Reprolysin-like
VAGM004011	83.8639	11.5106	2.85134	2.24127e-06	3.47687e-05	gnl|BL_ORD_ID|58323 sp|P44937|CDSA_HAEIN Phosphatidate cytidylyltransferase OS=Haemophilus influenzae (strain ATCC 51907 / DSM 11121 / KW20 / Rd) OX=71421 GN=cdsA PE=3 SV=1//1.66473e-66 && PF01148:Cytidylyltransferase family
VAGM001910	1.38778e-17	55.9916	-8.86312	2.29149e-06	3.54328e-05	gnl|BL_ORD_ID|218537 sp|Q05013|LIPM_NEIMB Capsule polysaccharide modification protein LipA OS=Neisseria meningitidis serogroup B (strain MC58) OX=122586 GN=lipA PE=4 SV=2//6.52227e-170 && PF05159:Capsule polysaccharide biosynthesis protein
VAGM002355	1.38778e-17	43.191	-8.48626	2.32835e-06	3.58866e-05	-//- && -
VAGM001296	22.9033	0.32659	5.80384	2.37326e-06	3.64612e-05	gnl|BL_ORD_ID|210668 sp|Q03474|LAFS_VIBPA RNA polymerase sigma factor for flagellar operon OS=Vibrio parahaemolyticus serotype O3:K6 (strain RIMD 2210633) OX=223926 GN=lafS PE=2 SV=1//2.63892e-168 && PF04545:Sigma-70, region 4|PF04542:Sigma-70 region 2
Novel00028	1.38778e-17	69.4592	-9.17239	2.71502e-06	4.15775e-05	-
VAGM003697	349.04	64.0999	2.44379	2.73155e-06	4.15775e-05	-//- && -
VAGM003482	1.38778e-17	47.6104	-8.62965	2.73239e-06	4.15775e-05	gnl|BL_ORD_ID|241249 sp|P13669|MNGR_ECOLI Mannosyl-D-glycerate transport/metabolism system repressor MngR OS=Escherichia coli (strain K12) OX=83333 GN=mngR PE=1 SV=1//1.02223e-93 && PF07702:UTRA domain|PF00392:Bacterial regulatory proteins, gntR family
VAGM001985	18.3311	272.129	-3.88602	2.92576e-06	4.43786e-05	gnl|BL_ORD_ID|553029 sp|P39310|YTFB_ECOLI Uncharacterized protein YtfB OS=Escherichia coli (strain K12) OX=83333 GN=ytfB PE=3 SV=2//2.86681e-12 && PF04225:Opacity-associated protein A LysM-like domain|PF08525:Opacity-associated protein A N-terminal motif
VAGM000718	1.38778e-17	55.0986	-8.83969	2.93544e-06	4.43846e-05	-//- && -
VAGM001303	54.9077	5.80959	3.19275	3.14538e-06	4.74089e-05	gnl|BL_ORD_ID|133244 sp|Q03473|FLAL_VIBPA Lateral flagellin OS=Vibrio parahaemolyticus serotype O3:K6 (strain RIMD 2210633) OX=223926 GN=lafA PE=3 SV=2//3.58509e-137 && PF00669:Bacterial flagellin N-terminal helical region|PF00700:Bacterial flagellin C-terminal helical region
VAGM000056	1.38778e-17	41.4407	-8.42809	3.32686e-06	4.99866e-05	-//- && -
VAGM001316	36.6196	2.36144	3.90358	3.37581e-06	5.0563e-05	gnl|BL_ORD_ID|134228 sp|Q9X4Q9|FLIG_VIBCH Flagellar motor switch protein FliG OS=Vibrio cholerae serotype O1 (strain ATCC 39315 / El Tor Inaba N16961) OX=243277 GN=fliG PE=3 SV=1//1.49029e-49 && PF14841:FliG middle domain|PF01706:FliG C-terminal domain|PF14842:FliG N-terminal domain
VAGM001909	1.38778e-17	53.2976	-8.79216	3.42577e-06	5.11511e-05	-//- && PF05159:Capsule polysaccharide biosynthesis protein
VAGM000919	50.3357	5.31578	3.19753	3.5014e-06	5.21174e-05	gnl|BL_ORD_ID|531785 sp|P44742|Y519_HAEIN Uncharacterized transporter HI_0519 OS=Haemophilus influenzae (strain ATCC 51907 / DSM 11121 / KW20 / Rd) OX=71421 GN=HI_0519 PE=3 SV=1//7.36334e-114 && PF07662:Na+ dependent nucleoside transporter C-terminus|PF01773:Na+ dependent nucleoside transporter N-terminus|PF07670:Nucleoside recognition
VAGM002342	1.38778e-17	40.9736	-8.41031	3.54814e-06	5.26491e-05	-//- && -
VAGM003473	1.38778e-17	40.7108	-8.39967	3.95075e-06	5.84417e-05	-//- && -
VAGM003696	114.344	19.9636	2.51191	4.14963e-06	6.11943e-05	gnl|BL_ORD_ID|195515 sp|Q54RF0|ISC2A_DICDI Isochorismatase family protein 2A OS=Dictyostelium discoideum OX=44689 GN=DDB_G0283169 PE=3 SV=2//1.45764e-10 && -
VAGM000712	1.38778e-17	46.0152	-8.5756	4.22412e-06	6.20214e-05	gnl|BL_ORD_ID|553783 sp|P45862|YWJB_BACSU Uncharacterized protein YwjB OS=Bacillus subtilis (strain 168) OX=224308 GN=ywjB PE=4 SV=1//1.13318e-20 && PF01872:RibD C-terminal domain
VAGM000015	111.296	20.04	2.46401	4.23168e-06	6.20214e-05	gnl|BL_ORD_ID|86404 sp|P0ABJ1|CYOA_ECOLI Cytochrome bo(3) ubiquinol oxidase subunit 2 OS=Escherichia coli (strain K12) OX=83333 GN=cyoA PE=1 SV=1//7.40091e-99 && PF00116:Cytochrome C oxidase subunit II, periplasmic domain|PF06481:COX Aromatic Rich Motif
VAGM003223	559.352	78.0056	2.84223	4.3297e-06	6.32639e-05	gnl|BL_ORD_ID|130106 sp|P61159|FDHA_METJA Formate dehydrogenase subunit alpha OS=Methanocaldococcus jannaschii (strain ATCC 43067 / DSM 2661 / JAL-1 / JCM 10045 / NBRC 100440) OX=243232 GN=fdhA PE=3 SV=2//1.06685e-11 && PF00384:Molybdopterin oxidoreductase|PF01568:Molydopterin dinucleotide binding domain|PF04879:Molybdopterin oxidoreductase Fe4S4 domain
VAGM001116	45.7637	3.3047	3.72095	4.91887e-06	7.16536e-05	gnl|BL_ORD_ID|93201 sp|Q9HU20|DCTB_PSEAE C4-dicarboxylate transport sensor protein DctB OS=Pseudomonas aeruginosa (strain ATCC 15692 / DSM 22644 / CIP 104116 / JCM 14847 / LMG 12228 / 1C / PRS 101 / PAO1) OX=208964 GN=dctB PE=3 SV=1//1.01004e-36 && PF02518:Histidine kinase-, DNA gyrase B-, and HSP90-like ATPase
VAGM004425	38.1436	903.842	-4.56376	4.98766e-06	7.24348e-05	-//- && -
VAGM000068	1.38778e-17	42.5741	-8.46857	5.13965e-06	7.44158e-05	gnl|BL_ORD_ID|143071 sp|P0ABQ2|GARR_ECOLI 2-hydroxy-3-oxopropionate reductase OS=Escherichia coli (strain K12) OX=83333 GN=garR PE=1 SV=1//2.91622e-35 && PF14833:NAD-binding of NADP-dependent 3-hydroxyisobutyrate dehydrogenase|PF03446:NAD binding domain of 6-phosphogluconate dehydrogenase
VAGM004779	13.7589	200.071	-3.85543	5.32942e-06	7.68749e-05	gnl|BL_ORD_ID|551123 sp|P67156|YQFA_SHIFL UPF0073 inner membrane protein YqfA OS=Shigella flexneri OX=623 GN=yqfA PE=3 SV=1//1.51517e-84 && PF03006:Haemolysin-III related
VAGM002101	21.3792	402.083	-4.22858	5.36144e-06	7.68749e-05	gnl|BL_ORD_ID|162954 sp|P45754|GSPA_AERHY General secretion pathway protein A OS=Aeromonas hydrophila OX=644 GN=exeA PE=3 SV=1//1.50527e-111 && PF13401:AAA domain|PF01471:Putative peptidoglycan binding domain
VAGM000016	167.684	16.0729	3.37775	5.37011e-06	7.68749e-05	gnl|BL_ORD_ID|86413 sp|P0ABI8|CYOB_ECOLI Cytochrome bo(3) ubiquinol oxidase subunit 1 OS=Escherichia coli (strain K12) OX=83333 GN=cyoB PE=1 SV=1//0 && PF00115:Cytochrome C and Quinol oxidase polypeptide I
VAGM004657	1.38778e-17	40.1185	-8.37876	5.37384e-06	7.68749e-05	-//- && -
VAGM004586	161.588	31.78	2.34209	5.59833e-06	7.98473e-05	gnl|BL_ORD_ID|534042 sp|Q58119|Y709_METJA Uncharacterized transporter MJ0709 OS=Methanocaldococcus jannaschii (strain ATCC 43067 / DSM 2661 / JAL-1 / JCM 10045 / NBRC 100440) OX=243232 GN=MJ0709 PE=3 SV=1//2.86401e-20 && PF01554:MatE
VAGM004831	1.38778e-17	49.9857	-8.69145	5.74171e-06	8.16485e-05	-//- && PF08870:Domain of unknown function (DUF1832)
VAGM000154	1.38778e-17	43.8508	-8.50511	5.8982e-06	8.36249e-05	-//- && -
VAGM002711	6108.23	704.714	3.11548	6.24466e-06	8.82752e-05	gnl|BL_ORD_ID|23047 sp|P02911|ARGT_SALTY Lysine/arginine/ornithine-binding periplasmic protein OS=Salmonella typhimurium (strain LT2 / SGSC1412 / ATCC 700720) OX=99287 GN=argT PE=1 SV=2//1.41544e-61 && PF00497:Bacterial extracellular solute-binding proteins, family 3
VAGM000017	50.3357	3.93933	3.66258	6.33908e-06	8.93455e-05	gnl|BL_ORD_ID|86424 sp|P0ABJ5|CYOC_SHIFL Cytochrome bo(3) ubiquinol oxidase subunit 3 OS=Shigella flexneri OX=623 GN=cyoC PE=3 SV=1//4.85065e-83 && PF00510:Cytochrome c oxidase subunit III
VAGM000627	61.0038	2309.81	-5.24096	6.64239e-06	9.33451e-05	gnl|BL_ORD_ID|302786 sp|O66392|PHAC_AZOC5 Poly(3-hydroxyalkanoate) polymerase subunit PhaC OS=Azorhizobium caulinodans (strain ATCC 43989 / DSM 5975 / JCM 20966 / NBRC 14845 / NCIMB 13405 / ORS 571) OX=438753 GN=phaC PE=3 SV=1//9.43529e-152 && PF07167:Poly-beta-hydroxybutyrate polymerase (PhaC) N-terminus
VAGM000784	623.36	113.952	2.45038	6.73302e-06	9.43413e-05	gnl|BL_ORD_ID|271821 sp|P25197|NOLG_RHIME Nodulation protein NolG OS=Rhizobium meliloti (strain 1021) OX=266834 GN=nolG PE=3 SV=2//3.50152e-70 && PF00873:AcrB/AcrD/AcrF family
VAGM001902	1.38778e-17	56.121	-8.86581	7.05971e-06	9.86295e-05	gnl|BL_ORD_ID|208086 sp|P24584|KPSM5_ECOLX Polysialic acid transport protein KpsM OS=Escherichia coli OX=562 GN=kpsM PE=3 SV=1//1.22984e-39 && PF01061:ABC-2 type transporter
VAGM003939	30.5235	1.26415	4.56155	7.5423e-06	0.000105064	-//- && PF02050:Flagellar FliJ protein
VAGM004503	1516.42	227.236	2.73746	7.79853e-06	0.000108318	gnl|BL_ORD_ID|235155 sp|P0AEZ2|METF_SHIFL 5,10-methylenetetrahydrofolate reductase OS=Shigella flexneri OX=623 GN=metF PE=3 SV=1//5.57152e-175 && PF02219:Methylenetetrahydrofolate reductase
VAGM001915	1.38778e-17	69.674	-9.17643	7.87422e-06	0.000109052	gnl|BL_ORD_ID|505230 sp|Q04972|VIPA_SALTI Vi polysaccharide biosynthesis protein VipA/TviB OS=Salmonella typhi OX=90370 GN=vipA PE=3 SV=1//0 && PF00984:UDP-glucose/GDP-mannose dehydrogenase family, central domain|PF03720:UDP-glucose/GDP-mannose dehydrogenase family, UDP binding domain|PF03721:UDP-glucose/GDP-mannose dehydrogenase family, NAD binding domain
VAGM003447	1.38778e-17	39.773	-8.36992	7.91205e-06	0.000109259	-//- && -
VAGM003305	131.108	25.6928	2.34626	8.16227e-06	0.00011239	gnl|BL_ORD_ID|99993 sp|Q8X7Z7|DKGB_ECO57 2,5-diketo-D-gluconic acid reductase B OS=Escherichia coli O157:H7 OX=83334 GN=dkgB PE=3 SV=1//6.8981e-122 && PF00248:Aldo/keto reductase family
VAGM000025	42.7156	3.83834	3.40817	9.55379e-06	0.000131172	gnl|BL_ORD_ID|41523 sp|Q87J97|BCCT4_VIBPA Glycine betaine transporter 2 OS=Vibrio parahaemolyticus serotype O3:K6 (strain RIMD 2210633) OX=223926 GN=VPA0356 PE=1 SV=1//0 && PF02028:BCCT, betaine/carnitine/choline family transporter
VAGM003401	19.8552	232.158	-3.54321	1.17713e-05	0.000161155	-//- && -
VAGM003448	1.38778e-17	47.578	-8.62781	1.19497e-05	0.00016313	-//- && -
VAGM000049	1.38778e-17	36.199	-8.2344	1.39019e-05	0.00018924	gnl|BL_ORD_ID|427594 sp|P13866|SC5A1_HUMAN Sodium/glucose cotransporter 1 OS=Homo sapiens OX=9606 GN=SLC5A1 PE=1 SV=1//2.88621e-15 && PF00474:Sodium:solute symporter family
VAGM001939	4.61423	443.622	-6.56292	1.4171e-05	0.000192355	-//- && PF11333:Protein of unknown function (DUF3135)
VAGM004833	1.38778e-17	36.9755	-8.26115	1.48178e-05	0.00020018	gnl|BL_ORD_ID|513786 sp|Q60377|Y066_METJA Uncharacterized protein MJ0066 OS=Methanocaldococcus jannaschii (strain ATCC 43067 / DSM 2661 / JAL-1 / JCM 10045 / NBRC 100440) OX=243232 GN=MJ0066 PE=3 SV=1//1.81574e-10 && PF01507:Phosphoadenosine phosphosulfate reductase family
VAGM001878	157.016	31.3561	2.32081	1.48312e-05	0.00020018	gnl|BL_ORD_ID|203712 sp|Q87T74|KDKA_VIBPA 3-deoxy-D-manno-octulosonic acid kinase OS=Vibrio parahaemolyticus serotype O3:K6 (strain RIMD 2210633) OX=223926 GN=kdkA PE=3 SV=1//1.26016e-137 && PF06293:Lipopolysaccharide kinase (Kdo/WaaP) family
VAGM003156	192.068	39.1863	2.2906	1.50242e-05	0.000202213	-//- && PF05099:Tellurite resistance protein TerB
VAGM000501	18.3311	0.552026	4.73272	1.52134e-05	0.000204184	gnl|BL_ORD_ID|199058 sp|Q75IM9|IVD_ORYSJ Isovaleryl-CoA dehydrogenase, mitochondrial OS=Oryza sativa subsp. japonica OX=39947 GN=Os05g0125500 PE=2 SV=2//0 && PF02770:Acyl-CoA dehydrogenase, middle domain|PF00441:Acyl-CoA dehydrogenase, C-terminal domain|PF02771:Acyl-CoA dehydrogenase, N-terminal domain
VAGM003487	1.38778e-17	39.5082	-8.36173	1.55726e-05	0.000208419	gnl|BL_ORD_ID|142601 sp|A7MV01|GAL1_VIBCB Galactokinase OS=Vibrio campbellii (strain ATCC BAA-1116 / BB120) OX=338187 GN=galK PE=3 SV=1//0 && PF10509:Galactokinase galactose-binding signature|PF08544:GHMP kinases C terminal|PF00288:GHMP kinases N terminal domain
VAGM002932	1164.38	188.286	2.62774	1.58653e-05	0.000211745	-//- && -
VAGM001904	1.38778e-17	42.188	-8.45639	1.68834e-05	0.000224704	gnl|BL_ORD_ID|81503 sp|P57034|CTRB_NEIMA Capsule polysaccharide export inner-membrane protein CtrB OS=Neisseria meningitidis serogroup A / serotype 4A (strain Z2491) OX=122587 GN=ctrB PE=3 SV=1//5.29726e-26 && -
VAGM001317	30.5235	2.30125	3.65747	1.72728e-05	0.000229249	-//- && PF02108:Flagellar assembly protein FliH
VAGM003208	131.108	20.8206	2.6536	1.91246e-05	0.000252645	gnl|BL_ORD_ID|488696 sp|Q0P886|TUPB_CAMJE Tungstate uptake system permease protein TupB OS=Campylobacter jejuni subsp. jejuni serotype O:2 (strain ATCC 700819 / NCTC 11168) OX=192222 GN=tupB PE=1 SV=1//1.31406e-41 && PF00528:Binding-protein-dependent transport system inner membrane component
VAGM001579	117.392	24.172	2.27685	1.91414e-05	0.000252645	gnl|BL_ORD_ID|75057 sp|Q92I65|COX2_RICCN Probable cytochrome c oxidase subunit 2 OS=Rickettsia conorii (strain ATCC VR-613 / Malish 7) OX=272944 GN=ctaC PE=3 SV=1//5.33384e-43 && PF02790:Cytochrome C oxidase subunit II, transmembrane domain|PF13442:Cytochrome C oxidase, cbb3-type, subunit III|PF00116:Cytochrome C oxidase subunit II, periplasmic domain
VAGM000363	1.38778e-17	39.0509	-8.34087	1.93777e-05	0.00025506	-//- && -
VAGM001561	446.576	91.3454	2.2867	2.30768e-05	0.000302914	gnl|BL_ORD_ID|234313 sp|P0AFT1|MEPM_SHIFL Murein DD-endopeptidase MepM OS=Shigella flexneri OX=623 GN=mepM PE=3 SV=1//1.88644e-80 && PF01551:Peptidase family M23|PF04225:Opacity-associated protein A LysM-like domain
VAGM003295	82.3399	1635.42	-4.31064	2.32694e-05	0.000304606	-//- && PF03160:Calx-beta domain
VAGM001435	185.972	40.2019	2.20686	2.49292e-05	0.000325442	gnl|BL_ORD_ID|163093 sp|Q9P6M1|GST3_SCHPO Glutathione S-transferase 3 OS=Schizosaccharomyces pombe (strain 972 / ATCC 24843) OX=284812 GN=gst3 PE=1 SV=3//1.3898e-30 && PF00043:Glutathione S-transferase, C-terminal domain|PF02798:Glutathione S-transferase, N-terminal domain
VAGM002201	166.16	35.9353	2.20622	2.50069e-05	0.000325567	gnl|BL_ORD_ID|343717 sp|P39693|RECJ_DICD3 Single-stranded-DNA-specific exonuclease RecJ OS=Dickeya dadantii (strain 3937) OX=198628 GN=recJ PE=3 SV=3//0 && PF02272:DHHA1 domain|PF01368:DHH family
VAGM003363	45.7637	5.02928	3.13848	2.53903e-05	0.000329661	gnl|BL_ORD_ID|550056 sp|P16945|YOPN_YEREN Outer membrane protein YopN OS=Yersinia enterocolitica OX=630 GN=yopN PE=2 SV=3//2.87675e-43 && PF07201:HrpJ-like domain
VAGM004835	1.38778e-17	31.4241	-8.02951	2.65327e-05	0.000343559	-//- && -
VAGM003623	61.0038	9.07408	2.72586	2.70624e-05	0.000349471	-//- && PF09375:Imelysin
VAGM001693	9425.98	1367.66	2.78485	2.76431e-05	0.000356007	gnl|BL_ORD_ID|186320 sp|C6DGL0|IBPA_PECCP Small heat shock protein IbpA OS=Pectobacterium carotovorum subsp. carotovorum (strain PC1) OX=561230 GN=ibpA PE=3 SV=1//1.67626e-59 && PF00011:Hsp20/alpha crystallin family
VAGM002080	1.38778e-17	35.8079	-8.21779	2.90166e-05	0.000372691	-//- && -
VAGM004832	1.38778e-17	31.4968	-8.0304	2.94195e-05	0.000376854	-//- && -
VAGM003900	1.56607	49.6924	-4.9223	2.99208e-05	0.000382251	gnl|BL_ORD_ID|128036 sp|Q8CVU7|FADL_ECOL6 Long-chain fatty acid transport protein OS=Escherichia coli O6:H1 (strain CFT073 / ATCC 700928 / UPEC) OX=199310 GN=fadL PE=3 SV=2//4.15828e-41 && PF03349:Outer membrane protein transport protein (OMPP1/FadL/TodX)
VAGM003893	36.6196	517.133	-3.81722	3.08508e-05	0.00039308	-//- && -
VAGM004666	254.552	54.1606	2.22649	3.31073e-05	0.00042071	gnl|BL_ORD_ID|47283 sp|C3LPZ6|BTUB_VIBCM Vitamin B12 transporter BtuB OS=Vibrio cholerae serotype O1 (strain M66-2) OX=579112 GN=btuB PE=3 SV=1//0 && PF07715:TonB-dependent Receptor Plug Domain|PF00593:TonB dependent receptor
VAGM003903	1.38778e-17	32.667	-8.08611	3.33793e-05	0.00042304	gnl|BL_ORD_ID|546614 sp|P16940|YIS2_SHISO Insertion element IS600 uncharacterized 31 kDa protein OS=Shigella sonnei OX=624 PE=4 SV=1//4.91842e-41 && PF00665:Integrase core domain
VAGM001597	13.7589	126.536	-3.19461	3.35638e-05	0.000424253	-//- && -
VAGM000187	35.0955	568.037	-4.01379	3.39943e-05	0.000428562	gnl|BL_ORD_ID|288923 sp|P44418|OXYR_HAEIN Hydrogen peroxide-inducible genes activator OS=Haemophilus influenzae (strain ATCC 51907 / DSM 11121 / KW20 / Rd) OX=71421 GN=oxyR PE=3 SV=1//3.62495e-23 && PF00126:Bacterial regulatory helix-turn-helix protein, lysR family|PF03466:LysR substrate binding domain
sRNA00149	4.61423	61.9908	-3.72835	3.47457e-05	0.000436882	-
VAGM003520	1.38778e-17	31.3997	-8.03031	3.59291e-05	0.000450575	-//- && -
VAGM001924	1.38778e-17	48.8425	-8.66544	3.71357e-05	0.000464488	gnl|BL_ORD_ID|302269 sp|Q0P9C9|PGLA_CAMJE N,N&apos;-diacetylbacillosaminyl-diphospho-undecaprenol alpha-1,3-N-acetylgalactosaminyltransferase OS=Campylobacter jejuni subsp. jejuni serotype O:2 (strain ATCC 700819 / NCTC 11168) OX=192222 GN=pglA PE=1 SV=1//1.34363e-42 && PF13477:Glycosyl transferase 4-like|PF00534:Glycosyl transferases group 1
VAGM000825	4591.85	697.615	2.71837	3.82024e-05	0.000476582	gnl|BL_ORD_ID|122818 sp|P0AEJ6|EUTB_ECOLI Ethanolamine ammonia-lyase heavy chain OS=Escherichia coli (strain K12) OX=83333 GN=eutB PE=1 SV=1//1.11122e-156 && PF06751:Ethanolamine ammonia lyase large subunit (EutB)
VAGM001770	797.095	30.23	4.71785	3.98522e-05	0.000494703	-//- && -
VAGM004353	6.13836	121.234	-4.28597	3.9862e-05	0.000494703	-//- && -
Novel00014	10.7107	106.947	-3.30989	4.05262e-05	0.000501644	PF04400:Protein of unknown function (DUF539)
VAGM002962	722.42	133.775	2.43222	4.07031e-05	0.000502531	gnl|BL_ORD_ID|184341 sp|Q87Q77|HUTH_VIBPA Histidine ammonia-lyase OS=Vibrio parahaemolyticus serotype O3:K6 (strain RIMD 2210633) OX=223926 GN=hutH PE=3 SV=1//0 && PF00221:Aromatic amino acid lyase
VAGM001844	71.6718	12.9258	2.45847	4.18055e-05	0.000514811	gnl|BL_ORD_ID|476796 sp|Q51368|TONB_PSEAE Protein TonB OS=Pseudomonas aeruginosa (strain ATCC 15692 / DSM 22644 / CIP 104116 / JCM 14847 / LMG 12228 / 1C / PRS 101 / PAO1) OX=208964 GN=tonB PE=3 SV=2//5.45098e-06 && PF03544:Gram-negative bacterial TonB protein C-terminal
VAGM002071	1.38778e-17	37.5119	-8.28022	4.45976e-05	0.000547783	-//- && PF14321:Domain of unknown function (DUF4382)
Novel00005	30.5235	271.389	-3.14952	4.50316e-05	0.000551695	-
VAGM002423	158.54	33.9247	2.22266	4.71199e-05	0.000574579	gnl|BL_ORD_ID|235184 sp|Q9KTJ6|METI_VIBCH Probable D-methionine transport system permease protein MetI OS=Vibrio cholerae serotype O1 (strain ATCC 39315 / El Tor Inaba N16961) OX=243277 GN=metI PE=3 SV=1//1.51952e-108 && PF00528:Binding-protein-dependent transport system inner membrane component
VAGM001328	1.56607	42.8926	-4.7135	4.714e-05	0.000574579	gnl|BL_ORD_ID|537345 sp|P52096|YAER_ECOLI Uncharacterized protein YaeR OS=Escherichia coli (strain K12) OX=83333 GN=yaeR PE=4 SV=1//2.39482e-47 && PF00903:Glyoxalase/Bleomycin resistance protein/Dioxygenase superfamily
VAGM001232	1.56607	70.2735	-5.41913	4.82983e-05	0.00058705	gnl|BL_ORD_ID|547043 sp|P0AEH8|YJIG_ECOLI Inner membrane protein YjiG OS=Escherichia coli (strain K12) OX=83333 GN=yjiG PE=1 SV=1//2.93048e-45 && PF07670:Nucleoside recognition
VAGM000801	1.38778e-17	57.4974	-8.89391	4.84089e-05	0.00058705	gnl|BL_ORD_ID|529984 sp|Q87JD1|Y4321_VIBPA UPF0251 protein VPA0321 OS=Vibrio parahaemolyticus serotype O3:K6 (strain RIMD 2210633) OX=223926 GN=VPA0321 PE=3 SV=1//1.11673e-47 && -
VAGM003524	1.38778e-17	38.1532	-8.30662	5.01653e-05	0.000606809	-//- && -
VAGM000035	25.9514	216.609	-3.05798	5.27725e-05	0.000636093	gnl|BL_ORD_ID|295712 sp|P20372|PCXB_ACIAD Protocatechuate 3,4-dioxygenase beta chain OS=Acinetobacter baylyi (strain ATCC 33305 / BD413 / ADP1) OX=62977 GN=pcaH PE=1 SV=2//7.20947e-14 && PF00775:Dioxygenase
VAGM003468	1.38778e-17	32.9964	-8.10277	5.28524e-05	0.000636093	gnl|BL_ORD_ID|193946 sp|P32053|INTA_ECOLI Prophage integrase IntA OS=Escherichia coli (strain K12) OX=83333 GN=intA PE=1 SV=2//1.44336e-80 && PF13356:Domain of unknown function (DUF4102)|PF00589:Phage integrase family
VAGM002336	1.38778e-17	35.8328	-8.22208	5.53176e-05	0.000664089	-//- && PF00563:EAL domain
VAGM001632	1.38778e-17	30.5405	-7.98693	5.62827e-05	0.000673981	gnl|BL_ORD_ID|526681 sp|Q01856|Y3073_RHOS4 Uncharacterized HTH-type transcriptional regulator RHOS4_30730 OS=Rhodobacter sphaeroides (strain ATCC 17023 / 2.4.1 / NCIB 8253 / DSM 158) OX=272943 GN=RHOS4_30730 PE=3 SV=1//1.75192e-45 && PF00392:Bacterial regulatory proteins, gntR family|PF00155:Aminotransferase class I and II
VAGM000548	1.38778e-17	35.1571	-8.18703	5.6697e-05	0.000677246	-//- && -
VAGM003318	125.012	27.6478	2.1762	5.96356e-05	0.000710571	gnl|BL_ORD_ID|153521 sp|O34677|GLNQ_BACSU Glutamine transport ATP-binding protein GlnQ OS=Bacillus subtilis (strain 168) OX=224308 GN=glnQ PE=2 SV=1//2.25192e-105 && PF00005:ABC transporter
VAGM000065	1.38778e-17	29.6284	-7.9416	6.05516e-05	0.00071969	gnl|BL_ORD_ID|14298 sp|P44480|ALKH_HAEIN Putative KHG/KDPG aldolase OS=Haemophilus influenzae (strain ATCC 51907 / DSM 11121 / KW20 / Rd) OX=71421 GN=eda PE=1 SV=1//1.86548e-75 && PF01081:KDPG and KHG aldolase
VAGM003505	1.38778e-17	33.8094	-8.1383	6.84229e-05	0.000811227	-//- && -
VAGM004302	795.571	149.609	2.40979	7.05684e-05	0.000834593	gnl|BL_ORD_ID|474171 sp|Q87LK8|TKT1_VIBPA Transketolase 1 OS=Vibrio parahaemolyticus serotype O3:K6 (strain RIMD 2210633) OX=223926 GN=tkt1 PE=3 SV=1//0 && PF02780:Transketolase, C-terminal domain|PF02779:Transketolase, pyrimidine binding domain|PF00456:Transketolase, thiamine diphosphate binding domain
VAGM004791	1.38778e-17	31.2361	-8.02468	7.08829e-05	0.000836243	-//- && PF08867:FRG domain
VAGM001914	1.38778e-17	30.3602	-7.9812	7.23924e-05	0.000851948	gnl|BL_ORD_ID|390273 sp|Q5SLP1|RNSE_THET8 Ribonuclease TTHA0252 OS=Thermus thermophilus (strain HB8 / ATCC 27634 / DSM 579) OX=300852 GN=TTHA0252 PE=1 SV=1//1.36664e-71 && PF10996:Beta-Casp domain|PF00753:Metallo-beta-lactamase superfamily|PF07521:RNA-metabolising metallo-beta-lactamase
VAGM001402	533.444	114.911	2.21454	7.36667e-05	0.000864814	-//- && -
VAGM002353	1.38778e-17	29.0002	-7.91505	7.72667e-05	0.000904853	-//- && PF07751:Abi-like protein
VAGM003573	1.38778e-17	37.4365	-8.28289	7.83902e-05	0.000915766	-//- && -
VAGM002529	1.38778e-17	28.13	-7.87164	8.13168e-05	0.000947638	gnl|BL_ORD_ID|164922 sp|Q8X5L9|GUN_ECO57 Endoglucanase OS=Escherichia coli O157:H7 OX=83334 GN=bcsZ PE=3 SV=1//8.55169e-94 && PF01270:Glycosyl hydrolases family 8
VAGM002899	77.7678	15.7113	2.30116	8.47313e-05	0.000985027	gnl|BL_ORD_ID|2380 sp|Q8DFG4|5NTD_VIBVU 5&apos;-nucleotidase OS=Vibrio vulnificus (strain CMCP6) OX=216895 GN=nutA PE=3 SV=2//0 && PF02872:5'-nucleotidase, C-terminal domain|PF00149:Calcineurin-like phosphoesterase
VAGM001903	1.38778e-17	33.1679	-8.11098	8.98172e-05	0.00104003	gnl|BL_ORD_ID|208088 sp|P23888|KPST1_ECOLX Polysialic acid transport ATP-binding protein KpsT OS=Escherichia coli OX=562 GN=kpsT PE=1 SV=1//1.05955e-80 && PF00005:ABC transporter
VAGM000321	626.408	104.005	2.5903	8.98982e-05	0.00104003	gnl|BL_ORD_ID|150784 sp|Q87HX3|GLGC2_VIBPA Glucose-1-phosphate adenylyltransferase 2 OS=Vibrio parahaemolyticus serotype O3:K6 (strain RIMD 2210633) OX=223926 GN=glgC2 PE=3 SV=1//0 && PF00483:Nucleotidyl transferase
VAGM002027	996.739	147.353	2.75716	9.28303e-05	0.00107136	-//- && -
VAGM004452	1367.07	257.426	2.40816	9.50524e-05	0.00109436	gnl|BL_ORD_ID|235174 sp|Q87L95|METH_VIBPA Methionine synthase OS=Vibrio parahaemolyticus serotype O3:K6 (strain RIMD 2210633) OX=223926 GN=metH PE=3 SV=1//0 && PF02607:B12 binding domain|PF00809:Pterin binding enzyme|PF02310:B12 binding domain|PF02574:Homocysteine S-methyltransferase|PF02965:Vitamin B12 dependent methionine synthase, activation domain
Novel00010	3.09013	196.047	-5.95148	9.82364e-05	0.0011283	PF09361:Phasin protein
VAGM002746	385.616	90.1206	2.09639	0.000103125	0.00118161	gnl|BL_ORD_ID|69017 sp|Q8XDG3|CMOM_ECO57 tRNA 5-carboxymethoxyuridine methyltransferase OS=Escherichia coli O157:H7 OX=83334 GN=cmoM PE=1 SV=1//2.6541e-86 && PF08241:Methyltransferase domain
VAGM000393	12.2348	102.823	-3.0647	0.000107284	0.00122632	gnl|BL_ORD_ID|350696 sp|P13857|RIML_ECOLI Ribosomal-protein-serine acetyltransferase OS=Escherichia coli (strain K12) OX=83333 GN=rimL PE=1 SV=1//1.3612e-07 && PF13302:Acetyltransferase (GNAT) domain
VAGM002109	330.752	79.8368	2.04697	0.000115246	0.00131419	gnl|BL_ORD_ID|202590 sp|P15384|KCNA3_RAT Potassium voltage-gated channel subfamily A member 3 OS=Rattus norvegicus OX=10116 GN=Kcna3 PE=1 SV=2//6.82668e-11 && PF07885:Ion channel
VAGM000086	21.3792	1.48943	3.76345	0.000118806	0.00135156	gnl|BL_ORD_ID|87280 sp|B5BH22|CYSG_SALPK Siroheme synthase OS=Salmonella paratyphi A (strain AKU_12601) OX=554290 GN=cysG PE=3 SV=1//6.75684e-73 && PF00590:Tetrapyrrole (Corrin/Porphyrin) Methylases
VAGM002346	1.38778e-17	26.9959	-7.81257	0.00012292	0.00139504	gnl|BL_ORD_ID|462702 sp|Q47282|T1ME_ECOLX Type I restriction enzyme EcoEI M protein OS=Escherichia coli OX=562 GN=hsdM PE=3 SV=1//0 && PF02384:N-6 DNA Methylase|PF12161:HsdM N-terminal domain
VAGM002781	12.2348	160.844	-3.70888	0.000124593	0.00141068	gnl|BL_ORD_ID|13486 sp|Q9KR19|ALAE_VIBCH L-alanine exporter AlaE OS=Vibrio cholerae serotype O1 (strain ATCC 39315 / El Tor Inaba N16961) OX=243277 GN=alaE PE=3 SV=1//3.08034e-94 && PF06610:L-alanine exporter
VAGM000850	126.536	10.9995	3.53836	0.000125357	0.00141597	gnl|BL_ORD_ID|133408 sp|P0A1I9|FLGD_SALTY Basal-body rod modification protein FlgD OS=Salmonella typhimurium (strain LT2 / SGSC1412 / ATCC 700720) OX=99287 GN=flgD PE=1 SV=1//6.45267e-13 && PF03963:Flagellar hook capping protein - N-terminal region|PF13860:FlgD Ig-like domain|PF13861:FlgD Tudor-like domain
VAGM002528	1.38778e-17	27.3559	-7.83072	0.000126747	0.0014283	gnl|BL_ORD_ID|41869 sp|Q8Z290|BCSB_SALTI Cyclic di-GMP-binding protein OS=Salmonella typhi OX=90370 GN=bcsB PE=3 SV=1//0 && PF03170:Bacterial cellulose synthase subunit
VAGM001944	21.3792	179.253	-3.06304	0.000131025	0.00147303	gnl|BL_ORD_ID|233503 sp|P32166|MENA_ECOLI 1,4-dihydroxy-2-naphthoate octaprenyltransferase OS=Escherichia coli (strain K12) OX=83333 GN=menA PE=1 SV=1//7.15747e-75 && PF01040:UbiA prenyltransferase family
VAGM003560	1.38778e-17	27.0348	-7.81406	0.000137538	0.00154262	-//- && PF09413:Putative prokaryotic signal transducing protein
VAGM001115	30.5235	3.44114	3.09999	0.000142647	0.00159618	gnl|BL_ORD_ID|93212 sp|Q9HU19|DCTD_PSEAE C4-dicarboxylate transport transcriptional regulatory protein DctD OS=Pseudomonas aeruginosa (strain ATCC 15692 / DSM 22644 / CIP 104116 / JCM 14847 / LMG 12228 / 1C / PRS 101 / PAO1) OX=208964 GN=dctD PE=3 SV=1//2.07802e-51 && PF02954:Bacterial regulatory protein, Fis family|PF00072:Response regulator receiver domain
VAGM002525	1.38778e-17	36.7823	-8.25484	0.00014351	0.00160208	-//- && -
VAGM004693	1.56607	47.0493	-4.83757	0.000145803	0.00162388	gnl|BL_ORD_ID|544777 sp|P37615|YHHM_ECOLI Uncharacterized protein YhhM OS=Escherichia coli (strain K12) OX=83333 GN=yhhM PE=4 SV=1//4.13751e-06 && PF10694:Protein of unknown function (DUF2500)
VAGM003496	1.38778e-17	25.2257	-7.7134	0.000147135	0.00163491	-//- && -
VAGM001940	18.3311	135.505	-2.88083	0.000150373	0.00166701	-//- && PF13412:Winged helix-turn-helix DNA-binding
VAGM000628	102.152	4650.29	-5.50748	0.000153944	0.00170265	-//- && PF09361:Phasin protein
VAGM003569	1.38778e-17	38.8265	-8.33634	0.000154685	0.0017069	-//- && PF02810:SEC-C motif
VAGM002836	1.38778e-17	57.4146	-8.89326	0.000157778	0.00173701	gnl|BL_ORD_ID|304999 sp|Q00934|PILR_PSEAE Type 4 fimbriae expression regulatory protein PilR OS=Pseudomonas aeruginosa (strain ATCC 15692 / DSM 22644 / CIP 104116 / JCM 14847 / LMG 12228 / 1C / PRS 101 / PAO1) OX=208964 GN=pilR PE=3 SV=2//6.28333e-79 && PF02954:Bacterial regulatory protein, Fis family|PF00158:Sigma-54 interaction domain
VAGM003209	932.731	170.571	2.45079	0.000173033	0.00190058	gnl|BL_ORD_ID|17520 sp|D4GSY9|ANTRB_HALVD Putative ABC transporter anion-binding protein HVO_1888 OS=Haloferax volcanii (strain ATCC 29605 / DSM 3757 / JCM 8879 / NBRC 14742 / NCIMB 2012 / VKM B-1768 / DS2) OX=309800 GN=HVO_1888 PE=3 SV=1//3.36351e-78 && PF12849:PBP superfamily domain
VAGM000518	1293.92	133.391	3.27729	0.000175434	0.00192254	gnl|BL_ORD_ID|13678 sp|Q9KRP7|ALDC_VIBCH Alpha-acetolactate decarboxylase OS=Vibrio cholerae serotype O1 (strain ATCC 39315 / El Tor Inaba N16961) OX=243277 GN=VC_1589 PE=3 SV=1//1.70589e-149 && PF03306:Alpha-acetolactate decarboxylase
VAGM000186	22.9033	191.347	-3.05963	0.000176221	0.00192674	gnl|BL_ORD_ID|130125 sp|Q7WMS0|FDHD_BORBR Sulfur carrier protein FdhD OS=Bordetella bronchiseptica (strain ATCC BAA-588 / NCTC 13252 / RB50) OX=257310 GN=fdhD PE=3 SV=1//9.94574e-59 && PF02634:FdhD/NarQ family
VAGM003544	1.38778e-17	34.9076	-8.18401	0.000191157	0.00208527	-//- && PF13091:PLD-like domain
VAGM003765	443.528	110.985	1.99751	0.000192329	0.00209327	gnl|BL_ORD_ID|385510 sp|Q87N15|RLUC_VIBPA Ribosomal large subunit pseudouridine synthase C OS=Vibrio parahaemolyticus serotype O3:K6 (strain RIMD 2210633) OX=223926 GN=rluC PE=3 SV=1//0 && PF01479:S4 domain|PF00849:RNA pseudouridylate synthase
VAGM000278	141.776	1456.31	-3.35997	0.000195815	0.00212637	gnl|BL_ORD_ID|514118 sp|Q9ABX9|Y091_CAUVC Uncharacterized signaling protein CC_0091 OS=Caulobacter vibrioides (strain ATCC 19089 / CB15) OX=190650 GN=CC_0091 PE=1 SV=1//6.05484e-67 && PF13185:GAF domain|PF00563:EAL domain|PF00990:Diguanylate cyclase, GGDEF domain
VAGM001018	27.4754	2.88494	3.19766	0.00019703	0.00213471	gnl|BL_ORD_ID|117691 sp|P44927|EMRB_HAEIN Multidrug export protein EmrB OS=Haemophilus influenzae (strain ATCC 51907 / DSM 11121 / KW20 / Rd) OX=71421 GN=emrB PE=3 SV=1//2.75011e-59 && PF07690:Major Facilitator Superfamily
VAGM001920	1.38778e-17	42.3226	-8.45894	0.000197812	0.00213834	-//- && PF04230:Polysaccharide pyruvyl transferase
VAGM000304	24.4273	736.345	-4.90945	0.000205084	0.00221195	gnl|BL_ORD_ID|135891 sp|P0AC23|FOCA_ECOLI Probable formate transporter 1 OS=Escherichia coli (strain K12) OX=83333 GN=focA PE=1 SV=1//1.13533e-89 && PF00571:CBS domain|PF01226:Formate/nitrite transporter
VAGM003941	47.2877	6.8422	2.77862	0.000208595	0.00224244	gnl|BL_ORD_ID|134236 sp|O83416|FLIH_TREPA Flagellar assembly protein FliH OS=Treponema pallidum (strain Nichols) OX=243276 GN=fliH PE=3 SV=1//1.80038e-07 && PF02108:Flagellar assembly protein FliH
VAGM000633	6.13836	55.9381	-3.17169	0.000209268	0.00224244	-//- && -
VAGM001923	1.38778e-17	31.4331	-8.03232	0.000209467	0.00224244	gnl|BL_ORD_ID|50731 sp|P39859|CAPJ_STAAU Protein CapJ OS=Staphylococcus aureus OX=1280 GN=capJ PE=4 SV=1//5.30555e-48 && PF00534:Glycosyl transferases group 1
VAGM002054	73.1958	761.432	-3.37761	0.000209789	0.00224244	gnl|BL_ORD_ID|192799 sp|P00893|ILVI_ECOLI Acetolactate synthase isozyme 3 large subunit OS=Escherichia coli (strain K12) OX=83333 GN=ilvI PE=1 SV=2//0 && PF02776:Thiamine pyrophosphate enzyme, N-terminal TPP binding domain|PF02775:Thiamine pyrophosphate enzyme, C-terminal TPP binding domain|PF00205:Thiamine pyrophosphate enzyme, central domain
VAGM001233	10.7107	433.731	-5.32957	0.000212697	0.00226845	gnl|BL_ORD_ID|54205 sp|P06621|CBPG_PSES6 Carboxypeptidase G2 OS=Pseudomonas sp. (strain RS-16) OX=312 GN=cpg2 PE=1 SV=1//1.18601e-39 && PF01546:Peptidase family M20/M25/M40|PF07687:Peptidase dimerisation domain
VAGM001888	1.38778e-17	24.9276	-7.69895	0.000213966	0.00227691	gnl|BL_ORD_ID|426060 sp|Q39593|SAC1_CHLRE Putative sulfur deprivation response regulator OS=Chlamydomonas reinhardtii OX=3055 GN=SAC1 PE=2 SV=1//1.57889e-36 && PF02080:TrkA-C domain|PF03600:Citrate transporter
VAGM002527	1.38778e-17	30.9078	-8.01029	0.000215074	0.00228361	gnl|BL_ORD_ID|41858 sp|P37653|BCSA_ECOLI Cellulose synthase catalytic subunit [UDP-forming] OS=Escherichia coli (strain K12) OX=83333 GN=bcsA PE=1 SV=3//0 && PF00535:Glycosyl transferase family 2|PF07238:PilZ domain
VAGM000661	18.3311	140.824	-2.93678	0.000220451	0.00233551	gnl|BL_ORD_ID|223440 sp|P37424|LRP_KLEPN Leucine-responsive regulatory protein OS=Klebsiella pneumoniae OX=573 GN=lrp PE=3 SV=3//3.608e-13 && PF01037:AsnC family|PF13404:AsnC-type helix-turn-helix domain
VAGM000883	391.712	98.6418	1.98749	0.000222633	0.0023534	gnl|BL_ORD_ID|494980 sp|Q328K4|ULAA_SHIDS Ascorbate-specific PTS system EIIC component OS=Shigella dysenteriae serotype 1 (strain Sd197) OX=300267 GN=ulaA PE=3 SV=2//4.09994e-30 && PF03611:PTS system sugar-specific permease component
VAGM002329	1.38778e-17	28.4048	-7.88794	0.000226213	0.00238383	-//- && PF13635:Domain of unknown function (DUF4143)|PF13173:AAA domain
VAGM001159	1.38778e-17	29.8291	-7.95589	0.000226509	0.00238383	-//- && PF08241:Methyltransferase domain
VAGM003708	16.8071	1.11857	3.74023	0.00022766	0.00239068	gnl|BL_ORD_ID|476655 sp|P02930|TOLC_ECOLI Outer membrane protein TolC OS=Escherichia coli (strain K12) OX=83333 GN=tolC PE=1 SV=3//1.59815e-11 && PF02321:Outer membrane efflux protein
VAGM003878	2511.59	502.64	2.32078	0.000237013	0.00248152	-//- && -
Novel00011	93.0079	900.51	-3.2743	0.000237349	0.00248152	-
VAGM004736	61.0038	12.9519	2.21605	0.000246084	0.00256723	gnl|BL_ORD_ID|349658 sp|P0AG38|RHTC_ECOLI Threonine efflux protein OS=Escherichia coli (strain K12) OX=83333 GN=rhtC PE=1 SV=1//1.19983e-17 && PF01810:LysE type translocator
VAGM003722	335.324	73.0136	2.19562	0.000247019	0.00257137	gnl|BL_ORD_ID|487462 sp|A4VND8|TSDA_PSEU5 Thiosulfate dehydrogenase OS=Pseudomonas stutzeri (strain A1501) OX=379731 GN=tsdA PE=1 SV=1//7.23562e-90 && PF13442:Cytochrome C oxidase, cbb3-type, subunit III
VAGM000106	4.61423	95.0629	-4.34325	0.000251653	0.0026139	-//- && PF00498:FHA domain
VAGM003442	1.38778e-17	26.8908	-7.80861	0.000253215	0.00262443	-//- && -
VAGM002896	1022.65	214.615	2.25202	0.000255468	0.00264205	gnl|BL_ORD_ID|181138 sp|P52644|HSLJ_ECOLI Heat shock protein HslJ OS=Escherichia coli (strain K12) OX=83333 GN=hslJ PE=1 SV=1//2.55625e-12 && PF03724:META domain
VAGM002245	9.18662	73.6612	-2.99492	0.000260761	0.00269096	gnl|BL_ORD_ID|303002 sp|Q02286|PHEA_ENTAG P-protein OS=Enterobacter agglomerans OX=549 GN=pheA PE=4 SV=1//7.6863e-143 && PF01817:Chorismate mutase type II|PF00800:Prephenate dehydratase
VAGM002376	1.38778e-17	25.2519	-7.70991	0.000275501	0.00283695	-//- && -
VAGM003293	33.5715	244.586	-2.86196	0.000277636	0.0028432	gnl|BL_ORD_ID|230571 sp|Q88R14|MCPH_PSEPK Methyl-accepting chemotaxis protein McpH OS=Pseudomonas putida (strain ATCC 47054 / DSM 6125 / NCIMB 11950 / KT2440) OX=160488 GN=mcpH PE=1 SV=1//4.20844e-23 && PF00015:Methyl-accepting chemotaxis protein (MCP) signalling domain
VAGM001160	1.38778e-17	24.4374	-7.67184	0.000277712	0.0028432	-//- && PF13231:Dolichyl-phosphate-mannose-protein mannosyltransferase
VAGM003504	1.38778e-17	27.9575	-7.86566	0.000277894	0.0028432	-//- && PF04365:Ribonuclease toxin, BrnT, of type II toxin-antitoxin system
VAGM001911	1.38778e-17	26.1613	-7.77041	0.000283485	0.00289422	gnl|BL_ORD_ID|204863 sp|Q2SIN2|KDSB_HAHCH 3-deoxy-manno-octulosonate cytidylyltransferase OS=Hahella chejuensis (strain KCTC 2396) OX=349521 GN=kdsB PE=3 SV=1//3.7179e-83 && PF02348:Cytidylyltransferase
VAGM001984	19.8552	123.516	-2.63395	0.000291365	0.00296832	gnl|BL_ORD_ID|132926 sp|P0A9L4|FKBB_SHIFL FKBP-type 22 kDa peptidyl-prolyl cis-trans isomerase OS=Shigella flexneri OX=623 GN=fklB PE=3 SV=2//2.29761e-73 && PF01346:Domain amino terminal to FKBP-type peptidyl-prolyl isomerase|PF00254:FKBP-type peptidyl-prolyl cis-trans isomerase
VAGM003554	1.38778e-17	26.2616	-7.76992	0.000295882	0.00300793	-//- && PF14355:Abortive infection C-terminus
VAGM002963	789.475	170.036	2.2146	0.000302175	0.00306537	gnl|BL_ORD_ID|184804 sp|Q87Q76|HUTU_VIBPA Urocanate hydratase OS=Vibrio parahaemolyticus serotype O3:K6 (strain RIMD 2210633) OX=223926 GN=hutU PE=3 SV=1//0 && PF01175:Urocanase
VAGM000041	161.588	40.888	1.98018	0.000323001	0.00326732	gnl|BL_ORD_ID|122642 sp|Q9HZP5|ETFD_PSEAE Electron transfer flavoprotein-ubiquinone oxidoreductase OS=Pseudomonas aeruginosa (strain ATCC 15692 / DSM 22644 / CIP 104116 / JCM 14847 / LMG 12228 / 1C / PRS 101 / PAO1) OX=208964 GN=PA2953 PE=1 SV=1//0 && PF05187:Electron transfer flavoprotein-ubiquinone oxidoreductase, 4Fe-4S|PF13450:NAD(P)-binding Rossmann-like domain
VAGM002136	3855.76	38890.4	-3.3343	0.00032345	0.00326732	-//- && -
VAGM003315	30.5235	3.54263	3.03852	0.000326564	0.00328749	gnl|BL_ORD_ID|532711 sp|Q58004|Y584_METJA UPF0718 protein MJ0584 OS=Methanocaldococcus jannaschii (strain ATCC 43067 / DSM 2661 / JAL-1 / JCM 10045 / NBRC 100440) OX=243232 GN=MJ0584 PE=3 SV=3//8.52872e-14 && PF03773:Predicted permease
VAGM004792	1.38778e-17	23.5566	-7.61472	0.000326822	0.00328749	-//- && -
VAGM003326	83.8639	20.1866	2.04378	0.00033765	0.00338926	gnl|BL_ORD_ID|42173 sp|Q8G2M6|BEPE_BRUSU Efflux pump membrane transporter BepE OS=Brucella suis biovar 1 (strain 1330) OX=204722 GN=bepE PE=1 SV=1//0 && PF00873:AcrB/AcrD/AcrF family
VAGM003566	1.38778e-17	35.4599	-8.20603	0.000346644	0.00347225	-//- && -
VAGM002665	77.7678	18.2101	2.08728	0.000352786	0.00352638	gnl|BL_ORD_ID|552878 sp|Q19374|YSL1_CAEEL Putative pyridoxal-phosphate dependent protein F13B12.4 OS=Caenorhabditis elegans OX=6239 GN=F13B12.4 PE=1 SV=1//6.3772e-42 && PF00291:Pyridoxal-phosphate dependent enzyme
VAGM000782	1.38778e-17	28.1436	-7.87358	0.000355869	0.00354978	-//- && -
VAGM001886	1.38778e-17	25.0614	-7.70268	0.000361228	0.00359572	gnl|BL_ORD_ID|86842 sp|A1U3X8|CYSC_MARHV Adenylyl-sulfate kinase OS=Marinobacter hydrocarbonoclasticus (strain ATCC 700491 / DSM 11845 / VT8) OX=351348 GN=cysC PE=3 SV=1//2.77336e-92 && PF01583:Adenylylsulphate kinase
VAGM000803	38.1436	6.32841	2.56607	0.00036293	0.00360403	gnl|BL_ORD_ID|286760 sp|Q9KIF7|OPUAA_LACLA Glycine betaine transport ATP-binding protein OpuAA OS=Lactococcus lactis subsp. lactis (strain IL1403) OX=272623 GN=opuAA PE=3 SV=1//1.26819e-122 && PF00005:ABC transporter
VAGM003551	1.38778e-17	33.2256	-8.11304	0.000363571	0.00360403	-//- && -
VAGM003456	1.38778e-17	27.152	-7.82366	0.000369941	0.00365958	-//- && -
VAGM002059	1.38778e-17	28.3276	-7.88122	0.000385435	0.00380498	gnl|BL_ORD_ID|443196 sp|P15082|SRLR_ECOLI Glucitol operon repressor OS=Escherichia coli (strain K12) OX=83333 GN=srlR PE=1 SV=1//3.24767e-60 && PF08220:DeoR-like helix-turn-helix domain|PF00455:DeoR C terminal sensor domain
VAGM001765	79.2918	15.6118	2.32501	0.000392718	0.00386888	-//- && PF01814:Hemerythrin HHE cation binding domain
VAGM004843	170.732	46.98	1.85795	0.000407611	0.00400734	gnl|BL_ORD_ID|375522 sp|Q87TR3|RL34_VIBPA 50S ribosomal protein L34 OS=Vibrio parahaemolyticus serotype O3:K6 (strain RIMD 2210633) OX=223926 GN=rpmH PE=3 SV=1//1.30129e-23 && -
VAGM000844	45.7637	7.54104	2.5831	0.000419577	0.0041165	gnl|BL_ORD_ID|133826 sp|P58231|FLGJ_ECO57 Peptidoglycan hydrolase FlgJ OS=Escherichia coli O157:H7 OX=83334 GN=flgJ PE=3 SV=1//2.53024e-09 && PF10135:Rod binding protein
VAGM000436	10.7107	77.3141	-2.84525	0.000422794	0.00413956	gnl|BL_ORD_ID|300710 sp|Q04803|PFER_PSEAE Transcriptional activator protein PfeR OS=Pseudomonas aeruginosa (strain ATCC 15692 / DSM 22644 / CIP 104116 / JCM 14847 / LMG 12228 / 1C / PRS 101 / PAO1) OX=208964 GN=pfeR PE=3 SV=1//1.78543e-12 && PF00486:Transcriptional regulatory protein, C terminal
VAGM001009	2604.56	505.787	2.36428	0.000430364	0.00420507	-//- && -
VAGM001688	295.7	80.9526	1.86867	0.000431843	0.00421091	gnl|BL_ORD_ID|343667 sp|Q87TQ5|RECF_VIBPA DNA replication and repair protein RecF OS=Vibrio parahaemolyticus serotype O3:K6 (strain RIMD 2210633) OX=223926 GN=recF PE=3 SV=1//0 && PF02463:RecF/RecN/SMC N terminal domain
sRNA00107	1.38778e-17	27.1936	-7.82412	0.000434358	0.00422681	-
VAGM000902	1.38778e-17	22.0746	-7.52503	0.000438221	0.00425573	-//- && PF10462:Peptidase M66
VAGM003298	283.508	3892.23	-3.77881	0.000483882	0.00468963	-//- && PF16184:Cadherin-like
VAGM002233	48.8117	433.63	-3.14913	0.00049184	0.00475711	-//- && -
VAGM004528	24.4273	141.918	-2.53433	0.000495654	0.00478431	-//- && PF09523:Protein of unknown function (DUF2390)
VAGM003478	1.38778e-17	23.8229	-7.63717	0.000518952	0.00498935	gnl|BL_ORD_ID|553890 sp|P42105|YXAF_BACSU Uncharacterized HTH-type transcriptional regulator YxaF OS=Bacillus subtilis (strain 168) OX=224308 GN=yxaF PE=1 SV=2//5.36641e-06 && PF00440:Bacterial regulatory proteins, tetR family|PF14246:AefR-like transcriptional repressor, C-terminal region
VAGM000292	96.0559	23.8543	1.99818	0.000518984	0.00498935	gnl|BL_ORD_ID|506591 sp|Q9KL83|VOLA_VIBCH Lysophospholipase VolA OS=Vibrio cholerae serotype O1 (strain ATCC 39315 / El Tor Inaba N16961) OX=243277 GN=volA PE=1 SV=1//7.92607e-177 && PF12695:Alpha/beta hydrolase family|PF12262:Bacterial virulence factor lipase N-terminal
VAGM000227	1.38778e-17	33.8422	-8.13807	0.000524108	0.00501995	-//- && -
VAGM003817	243.884	69.0659	1.8161	0.000524268	0.00501995	gnl|BL_ORD_ID|525975 sp|Q9K8Z7|Y2855_BACHD UPF0413 protein BH2855 OS=Bacillus halodurans (strain ATCC BAA-125 / DSM 18197 / FERM 7344 / JCM 9153 / C-125) OX=272558 GN=BH2855 PE=3 SV=1//1.27708e-11 && PF13743:Thioredoxin
VAGM001139	21.3792	2.53818	2.99699	0.000526017	0.00502662	gnl|BL_ORD_ID|435310 sp|P9WGG7|SIGE_MYCTU ECF RNA polymerase sigma factor SigE OS=Mycobacterium tuberculosis (strain ATCC 25618 / H37Rv) OX=83332 GN=sigE PE=1 SV=1//5.31575e-11 && PF08281:Sigma-70, region 4|PF04542:Sigma-70 region 2
Novel00001	54.9077	555.605	-3.33747	0.000553905	0.00527269	-
VAGM000958	15.283	0.950773	3.94341	0.000553975	0.00527269	gnl|BL_ORD_ID|253026 sp|P0A4G3|MTSA_STRR6 Manganese ABC transporter substrate-binding lipoprotein OS=Streptococcus pneumoniae (strain ATCC BAA-255 / R6) OX=171101 GN=psaA PE=3 SV=1//3.97963e-23 && PF01297:Zinc-uptake complex component A periplasmic
VAGM001906	1.38778e-17	28.772	-7.90702	0.000587407	0.00557978	gnl|BL_ORD_ID|283698 sp|Q93S40|OATWY_NEIME Polysialic acid O-acetyltransferase OS=Neisseria meningitidis OX=487 GN=oatWY PE=1 SV=1//1.34328e-17 && PF00132:Bacterial transferase hexapeptide (six repeats)
VAGM004370	1.38778e-17	29.2407	-7.92791	0.000610865	0.0057911	-//- && PF01381:Helix-turn-helix
VAGM004303	557.828	132.466	2.07173	0.00062159	0.0058811	gnl|BL_ORD_ID|236019 sp|Q87LK6|METK_VIBPA S-adenosylmethionine synthase OS=Vibrio parahaemolyticus serotype O3:K6 (strain RIMD 2210633) OX=223926 GN=metK PE=3 SV=1//0 && PF02773:S-adenosylmethionine synthetase, C-terminal domain|PF00438:S-adenosylmethionine synthetase, N-terminal domain|PF02772:S-adenosylmethionine synthetase, central domain
VAGM003536	1.38778e-17	26.8243	-7.80657	0.000659827	0.00623054	-//- && -
VAGM002286	1.38778e-17	21.2162	-7.46185	0.000700606	0.00660256	-//- && -
VAGM002017	67.0998	16.6491	2.00097	0.000714999	0.00672493	gnl|BL_ORD_ID|471805 sp|P31549|THIP_ECOLI Thiamine transport system permease protein ThiP OS=Escherichia coli (strain K12) OX=83333 GN=thiP PE=3 SV=2//1.44024e-121 && PF00528:Binding-protein-dependent transport system inner membrane component
VAGM003224	54.9077	8.346	2.71986	0.000733914	0.00688928	gnl|BL_ORD_ID|130111 sp|P27273|FDHB_WOLSU Formate dehydrogenase iron-sulfur subunit OS=Wolinella succinogenes (strain ATCC 29543 / DSM 1740 / LMG 7466 / NCTC 11488 / FDC 602W) OX=273121 GN=fdhB1 PE=1 SV=1//4.97433e-75 && PF13247:4Fe-4S dicluster domain
VAGM004040	51.8597	298.023	-2.52096	0.000741362	0.00694554	gnl|BL_ORD_ID|542444 sp|P33218|YEBE_ECOLI Inner membrane protein YebE OS=Escherichia coli (strain K12) OX=83333 GN=yebE PE=1 SV=2//2.20339e-16 && PF04391:Protein of unknown function (DUF533)
VAGM004123	2020.87	458.477	2.13972	0.000751989	0.00703132	-//- && PF07238:PilZ domain
VAGM003717	35.0955	532.254	-3.91988	0.000765158	0.00714048	gnl|BL_ORD_ID|488524 sp|Q8ZPP6|TTRS_SALTY Tetrathionate sensor histidine kinase TtrS OS=Salmonella typhimurium (strain LT2 / SGSC1412 / ATCC 700720) OX=99287 GN=ttrS PE=1 SV=1//1.83715e-85 && PF12974:ABC transporter, phosphonate, periplasmic substrate-binding protein|PF02518:Histidine kinase-, DNA gyrase B-, and HSP90-like ATPase|PF00512:His Kinase A (phospho-acceptor) domain
VAGM001234	45.7637	248.381	-2.43844	0.000768202	0.00715491	-//- && PF06803:Protein of unknown function (DUF1232)
VAGM001336	280.46	78.3828	1.83831	0.000792488	0.00736675	gnl|BL_ORD_ID|438915 sp|P00446|SODC_PHOLE Superoxide dismutase [Cu-Zn] OS=Photobacterium leiognathi OX=553611 GN=sodC PE=1 SV=1//9.43442e-71 && PF00080:Copper/zinc superoxide dismutase (SODC)
VAGM004079	38.1436	219.532	-2.52345	0.000798372	0.00740703	-//- && -
VAGM004346	1.38778e-17	21.63	-7.48831	0.000817055	0.00755134	-//- && -
VAGM000571	79.2918	17.9322	2.14076	0.000817087	0.00755134	gnl|BL_ORD_ID|504860 sp|E0SIS4|VGRGB_DICD3 Putative type VI secretion system protein VgrGB OS=Dickeya dadantii (strain 3937) OX=198628 GN=vgrGB PE=4 SV=1//2.4797e-132 && PF05954:Phage late control gene D protein (GPD)
VAGM003857	10.7107	92.0127	-3.09323	0.000820318	0.00756656	gnl|BL_ORD_ID|216756 sp|Q55595|LGUL_SYNY3 Probable lactoylglutathione lyase OS=Synechocystis sp. (strain PCC 6803 / Kazusa) OX=1111708 GN=gloA PE=3 SV=1//4.07713e-22 && PF00903:Glyoxalase/Bleomycin resistance protein/Dioxygenase superfamily
VAGM000914	109.772	32.6348	1.7446	0.000822026	0.00756771	-//- && PF12268:Protein of unknown function (DUF3612)|PF12844:Helix-turn-helix domain
VAGM001921	1.38778e-17	22.1392	-7.53231	0.000847811	0.00779008	gnl|BL_ORD_ID|120641 sp|P71055|EPSF_BACSU Putative glycosyltransferase EpsF OS=Bacillus subtilis (strain 168) OX=224308 GN=epsF PE=2 SV=1//3.35023e-31 && PF00534:Glycosyl transferases group 1
VAGM003343	62.5278	927.872	-3.8898	0.000871218	0.00798978	gnl|BL_ORD_ID|317382 sp|Q9KSC2|PRPB_VIBCH 2-methylisocitrate lyase OS=Vibrio cholerae serotype O1 (strain ATCC 39315 / El Tor Inaba N16961) OX=243277 GN=prpB PE=3 SV=1//1.74302e-172 && PF13714:Phosphoenolpyruvate phosphomutase
VAGM003467	1.38778e-17	21.9207	-7.5177	0.000877068	0.00802802	-//- && -
VAGM003486	1.38778e-17	18.3099	-7.26018	0.000880371	0.00804285	gnl|BL_ORD_ID|227734 sp|P00946|MANA_ECOLI Mannose-6-phosphate isomerase OS=Escherichia coli (strain K12) OX=83333 GN=manA PE=1 SV=1//6.63888e-131 && PF01238:Phosphomannose isomerase type I
VAGM001509	6.13836	50.0591	-3.01167	0.00088558	0.008075	gnl|BL_ORD_ID|517064 sp|Q58721|Y1325_METJA Uncharacterized HTH-type transcriptional regulator MJ1325 OS=Methanocaldococcus jannaschii (strain ATCC 43067 / DSM 2661 / JAL-1 / JCM 10045 / NBRC 100440) OX=243232 GN=MJ1325 PE=4 SV=1//1.25044e-07 && -
VAGM000042	109.772	29.302	1.89868	0.000927099	0.00843749	gnl|BL_ORD_ID|122588 sp|Q54FD7|ETFA_DICDI Electron transfer flavoprotein subunit alpha, mitochondrial OS=Dictyostelium discoideum OX=44689 GN=etfa PE=3 SV=1//7.35917e-109 && PF00766:Electron transfer flavoprotein FAD-binding domain|PF01012:Electron transfer flavoprotein domain
VAGM000816	210.356	65.1336	1.68938	0.000932811	0.00847333	-//- && PF00293:NUDIX domain
VAGM001895	3.09013	33.2705	-3.3966	0.000947998	0.00858682	-//- && PF06251:Capsule biosynthesis GfcC
VAGM002548	723.944	163.834	2.14311	0.000948899	0.00858682	gnl|BL_ORD_ID|29162 sp|P22106|ASNB_ECOLI Asparagine synthetase B [glutamine-hydrolyzing] OS=Escherichia coli (strain K12) OX=83333 GN=asnB PE=1 SV=3//0 && PF13537:Glutamine amidotransferase domain|PF00733:Asparagine synthase
VAGM000881	91.4839	23.7452	1.93325	0.00095138	0.008593	gnl|BL_ORD_ID|495006 sp|Q3YUF3|ULAC_SHISS Ascorbate-specific PTS system EIIA component OS=Shigella sonnei (strain Ss046) OX=300269 GN=ulaC PE=3 SV=1//2.01132e-33 && PF00359:Phosphoenolpyruvate-dependent sugar phosphotransferase system, EIIA 2
VAGM001764	169.208	47.9925	1.81706	0.000955678	0.00861553	-//- && -
VAGM002231	89.9599	1859.83	-4.36859	0.000970018	0.00872833	gnl|BL_ORD_ID|515368 sp|O86233|Y112B_HAEIN Uncharacterized membrane protein HI_1126.1 OS=Haemophilus influenzae (strain ATCC 51907 / DSM 11121 / KW20 / Rd) OX=71421 GN=HI_1126.1 PE=3 SV=1//3.3215e-105 && PF02554:Carbon starvation protein CstA|PF13722:5TM C-terminal transporter carbon starvation CstA
VAGM002363	492.296	141.191	1.80105	0.000993003	0.00891836	gnl|BL_ORD_ID|343748 sp|P0C6Q4|RECN_VIBCH DNA repair protein RecN OS=Vibrio cholerae serotype O1 (strain ATCC 39315 / El Tor Inaba N16961) OX=243277 GN=recN PE=3 SV=1//0 && PF02463:RecF/RecN/SMC N terminal domain
VAGM000374	1.38778e-17	26.4836	-7.78436	0.00103935	0.00931713	-//- && PF07119:Protein of unknown function (DUF1375)
VAGM004449	15.283	90.3468	-2.56046	0.00105191	0.00941202	gnl|BL_ORD_ID|442727 sp|Q54GT6|SPYA_DICDI Serine--pyruvate aminotransferase OS=Dictyostelium discoideum OX=44689 GN=agxt PE=3 SV=1//3.12594e-108 && PF00266:Aminotransferase class-V
VAGM001799	24.4273	3.02555	2.99191	0.00108385	0.00967967	-//- && PF13511:Domain of unknown function (DUF4124)
VAGM000054	1.38778e-17	19.8907	-7.37784	0.00109147	0.00972959	gnl|BL_ORD_ID|546628 sp|O07940|YISQ_BACSU Uncharacterized transporter YisQ OS=Bacillus subtilis (strain 168) OX=224308 GN=yisQ PE=3 SV=1//6.22372e-11 && PF01554:MatE
VAGM001989	41.1916	215.189	-2.38286	0.00109951	0.00977258	gnl|BL_ORD_ID|76676 sp|P26265|CPDB_SALTY 2&apos;,3&apos;-cyclic-nucleotide 2&apos;-phosphodiesterase/3&apos;-nucleotidase OS=Salmonella typhimurium (strain LT2 / SGSC1412 / ATCC 700720) OX=99287 GN=cpdB PE=3 SV=2//0 && PF00149:Calcineurin-like phosphoesterase|PF02872:5'-nucleotidase, C-terminal domain
VAGM003417	10.7107	0.552026	3.96193	0.00110039	0.00977258	gnl|BL_ORD_ID|298145 sp|Q7MGA4|PDXY_VIBVY Pyridoxal kinase PdxY OS=Vibrio vulnificus (strain YJ016) OX=196600 GN=pdxY PE=3 SV=1//2.41751e-136 && PF08543:Phosphomethylpyrimidine kinase
VAGM003635	30.5235	4.69062	2.67696	0.00111241	0.00986105	gnl|BL_ORD_ID|274980 sp|Q87ND9|NRFA_VIBPA Cytochrome c-552 OS=Vibrio parahaemolyticus serotype O3:K6 (strain RIMD 2210633) OX=223926 GN=nrfA PE=3 SV=1//0 && PF02335:Cytochrome c552
VAGM002350	1.38778e-17	19.1632	-7.32348	0.00112945	0.00998856	-//- && -
VAGM000423	431.336	129.263	1.73761	0.00113098	0.00998856	gnl|BL_ORD_ID|542711 sp|Q87IB3|YEGS_VIBPA Probable lipid kinase YegS-like OS=Vibrio parahaemolyticus serotype O3:K6 (strain RIMD 2210633) OX=223926 GN=VPA0693 PE=3 SV=1//0 && PF00781:Diacylglycerol kinase catalytic domain
VAGM000866	131.108	39.2061	1.73455	0.00114644	0.0101065	gnl|BL_ORD_ID|516289 sp|P30795|Y1242_ZYMMO Uncharacterized protein ZMO1242 OS=Zymomonas mobilis subsp. mobilis (strain ATCC 31821 / ZM4 / CP4) OX=264203 GN=ZMO1242 PE=4 SV=2//1.93085e-127 && PF00246:Zinc carboxypeptidase
VAGM000058	1.38778e-17	20.9689	-7.45306	0.00115421	0.0101561	gnl|BL_ORD_ID|15200 sp|Q59478|ALYA_KLEPN Alginate lyase OS=Klebsiella pneumoniae OX=573 GN=alyA PE=1 SV=1//3.38284e-105 && PF00754:F5/8 type C domain|PF08787:Alginate lyase
VAGM000519	1015.03	129.794	2.96633	0.00115633	0.0101561	gnl|BL_ORD_ID|191492 sp|P27696|ILVB_KLEPN Acetolactate synthase, catabolic OS=Klebsiella pneumoniae OX=573 GN=budB PE=1 SV=1//0 && PF02776:Thiamine pyrophosphate enzyme, N-terminal TPP binding domain|PF00205:Thiamine pyrophosphate enzyme, central domain|PF02775:Thiamine pyrophosphate enzyme, C-terminal TPP binding domain
VAGM001695	2468.92	528.98	2.22249	0.0011796	0.0103416	gnl|BL_ORD_ID|16366 sp|P25718|AMY1_ECOLI Periplasmic alpha-amylase OS=Escherichia coli (strain K12) OX=83333 GN=malS PE=1 SV=1//0 && PF00128:Alpha amylase, catalytic domain
VAGM003414	27.4754	157.246	-2.51322	0.00121145	0.0106013	gnl|BL_ORD_ID|538920 sp|P52696|YBHD_ECOLI Uncharacterized HTH-type transcriptional regulator YbhD OS=Escherichia coli (strain K12) OX=83333 GN=ybhD PE=4 SV=3//1.85668e-09 && PF00126:Bacterial regulatory helix-turn-helix protein, lysR family|PF03466:LysR substrate binding domain
VAGM001970	126.536	38.0781	1.72804	0.00127868	0.0111692	gnl|BL_ORD_ID|380844 sp|Q87SZ8|RL6_VIBPA 50S ribosomal protein L6 OS=Vibrio parahaemolyticus serotype O3:K6 (strain RIMD 2210633) OX=223926 GN=rplF PE=3 SV=1//2.52664e-124 && PF00347:Ribosomal protein L6
VAGM002793	6.13836	41.8885	-2.75694	0.00128501	0.0112039	gnl|BL_ORD_ID|517587 sp|O27435|Y1382_METTH Uncharacterized transporter MTH_1382 OS=Methanothermobacter thermautotrophicus (strain ATCC 29096 / DSM 1053 / JCM 10044 / NBRC 100330 / Delta H) OX=187420 GN=MTH_1382 PE=3 SV=1//3.81106e-08 && PF03547:Membrane transport protein
VAGM003489	1.38778e-17	21.2377	-7.47044	0.00128774	0.0112073	gnl|BL_ORD_ID|142715 sp|Q9F7D4|GALE_YERPE UDP-glucose 4-epimerase OS=Yersinia pestis OX=632 GN=galE PE=3 SV=1//1.19991e-156 && PF16363:GDP-mannose 4,6 dehydratase
VAGM004044	143.3	43.216	1.72445	0.00129934	0.0112877	gnl|BL_ORD_ID|62824 sp|P27050|CHID_BACCI Chitinase D OS=Bacillus circulans OX=1397 GN=chiD PE=1 SV=4//1.23229e-60 && PF02839:Carbohydrate binding domain|PF00704:Glycosyl hydrolases family 18
VAGM003784	413.048	124.228	1.73267	0.00133692	0.0115878	-//- && PF04392:ABC transporter substrate binding protein
VAGM003944	67.0998	18.2502	1.87225	0.00133873	0.0115878	gnl|BL_ORD_ID|134087 sp|B3PEY6|FLIE_CELJU Flagellar hook-basal body complex protein FliE OS=Cellvibrio japonicus (strain Ueda107) OX=498211 GN=fliE PE=3 SV=1//1.89376e-24 && PF02049:Flagellar hook-basal body complex protein FliE
VAGM000581	21.3792	3.1534	2.70817	0.00134233	0.0115979	gnl|BL_ORD_ID|132085 sp|P49938|FHUC_BACSU Iron(3+)-hydroxamate import ATP-binding protein FhuC OS=Bacillus subtilis (strain 168) OX=224308 GN=fhuC PE=3 SV=1//1.32845e-78 && PF00005:ABC transporter
VAGM001723	1.38778e-17	19.1416	-7.3109	0.0014008	0.0120813	gnl|BL_ORD_ID|546614 sp|P16940|YIS2_SHISO Insertion element IS600 uncharacterized 31 kDa protein OS=Shigella sonnei OX=624 PE=4 SV=1//4.91842e-41 && PF00665:Integrase core domain
VAGM000145	1.38778e-17	19.2795	-7.33358	0.001415	0.0121817	gnl|BL_ORD_ID|230579 sp|Q88D09|MCPQ_PSEPK Methyl-accepting chemotaxis protein McpQ OS=Pseudomonas putida (strain ATCC 47054 / DSM 6125 / NCIMB 11950 / KT2440) OX=160488 GN=mcpQ PE=1 SV=1//2.27194e-39 && PF12729:Four helix bundle sensory module for signal transduction|PF00672:HAMP domain|PF00015:Methyl-accepting chemotaxis protein (MCP) signalling domain
VAGM001169	62.5278	12.4007	2.32287	0.00142342	0.0122322	gnl|BL_ORD_ID|232256 sp|A8GCZ5|MDTG_SERP5 Multidrug resistance protein MdtG OS=Serratia proteamaculans (strain 568) OX=399741 GN=mdtG PE=3 SV=1//1.69707e-12 && PF07690:Major Facilitator Superfamily
VAGM004304	658.412	161.36	2.02759	0.00143791	0.0123345	-//- && PF09955:Predicted integral membrane protein (DUF2189)
VAGM000222	1.38778e-17	19.6166	-7.35753	0.00145716	0.0124772	-//- && -
VAGM001170	169.208	45.6224	1.8877	0.0015023	0.0128408	gnl|BL_ORD_ID|531482 sp|P55706|Y4XN_SINFN Uncharacterized protein y4xN OS=Sinorhizobium fredii (strain NBRC 101917 / NGR234) OX=394 GN=NGR_a00750 PE=3 SV=1//5.82378e-12 && PF04183:IucA / IucC family|PF06276:Ferric iron reductase FhuF-like transporter
VAGM003608	42.7156	229.793	-2.42618	0.00151325	0.0129113	gnl|BL_ORD_ID|230545 sp|Q88KP1|MCPA_PSEPK Methyl-accepting chemotaxis protein McpA OS=Pseudomonas putida (strain ATCC 47054 / DSM 6125 / NCIMB 11950 / KT2440) OX=160488 GN=mcpA PE=1 SV=1//4.91781e-66 && PF00015:Methyl-accepting chemotaxis protein (MCP) signalling domain|PF02743:Cache domain|PF00672:HAMP domain
VAGM000520	1482.89	160.228	3.20927	0.00155722	0.0132627	gnl|BL_ORD_ID|553901 sp|P46331|YXBG_BACSU Uncharacterized oxidoreductase YxbG OS=Bacillus subtilis (strain 168) OX=224308 GN=yxbG PE=3 SV=2//1.69283e-49 && PF00106:short chain dehydrogenase
VAGM003180	32.0475	313.707	-3.28775	0.00158726	0.0134945	gnl|BL_ORD_ID|50705 sp|P39851|CAPB_STAAU Putative tyrosine-protein kinase CapB OS=Staphylococcus aureus OX=1280 GN=capB PE=3 SV=1//9.35248e-09 && PF01656:CobQ/CobB/MinD/ParA nucleotide binding domain
VAGM002444	1.56607	21.8722	-3.74101	0.00166365	0.0141188	gnl|BL_ORD_ID|178745 sp|P28630|HOLA_ECOLI DNA polymerase III subunit delta OS=Escherichia coli (strain K12) OX=83333 GN=holA PE=1 SV=1//1.80346e-95 && PF14840:Processivity clamp loader gamma complex DNA pol III C-term|PF06144:DNA polymerase III, delta subunit
VAGM003891	949.495	239.55	1.98617	0.00167709	0.0142077	gnl|BL_ORD_ID|435849 sp|P76502|SIXA_ECOLI Phosphohistidine phosphatase SixA OS=Escherichia coli (strain K12) OX=83333 GN=sixA PE=1 SV=1//9.31441e-30 && PF00300:Histidine phosphatase superfamily (branch 1)
VAGM003890	16.8071	86.1424	-2.35448	0.00168206	0.0142246	gnl|BL_ORD_ID|523196 sp|Q87MM7|Y2204_VIBPA UPF0115 protein VP2204 OS=Vibrio parahaemolyticus serotype O3:K6 (strain RIMD 2210633) OX=223926 GN=VP2204 PE=3 SV=1//1.94918e-128 && PF01713:Smr domain
VAGM001611	28.9994	4.41633	2.66151	0.00170937	0.01443	-//- && -
VAGM003519	1.38778e-17	19.3051	-7.32865	0.00171382	0.0144421	-//- && -
VAGM003344	45.7637	717.912	-3.96932	0.00171774	0.0144496	gnl|BL_ORD_ID|157172 sp|Q8GAL4|GNTR_PAENI Probable D-xylose utilization operon transcriptional repressor OS=Paenarthrobacter nicotinovorans OX=29320 GN=gntR PE=2 SV=1//1.13844e-14 && PF07729:FCD domain|PF00392:Bacterial regulatory proteins, gntR family
VAGM004295	56.4317	304.44	-2.43059	0.00172334	0.0144712	-//- && PF04073:Aminoacyl-tRNA editing domain
VAGM001677	163.112	42.8744	1.91918	0.00174168	0.0145996	gnl|BL_ORD_ID|41972 sp|Q9I3S1|BDLA_PSEAE Biofilm dispersion protein BdlA OS=Pseudomonas aeruginosa (strain ATCC 15692 / DSM 22644 / CIP 104116 / JCM 14847 / LMG 12228 / 1C / PRS 101 / PAO1) OX=208964 GN=bdlA PE=1 SV=1//1.1498e-76 && PF13426:PAS domain|PF00015:Methyl-accepting chemotaxis protein (MCP) signalling domain
VAGM002344	1.38778e-17	17.7477	-7.20942	0.0017536	0.0146737	-//- && -
VAGM002907	19.8552	97.6673	-2.29439	0.00176237	0.0147213	-//- && -
VAGM001936	1.38778e-17	21.1017	-7.45777	0.00179478	0.0149659	gnl|BL_ORD_ID|546469 sp|P0AF34|YIIR_ECOLI Uncharacterized protein YiiR OS=Escherichia coli (strain K12) OX=83333 GN=yiiR PE=4 SV=1//6.8025e-09 && PF05656:Protein of unknown function (DUF805)
VAGM003683	112.82	34.267	1.70933	0.00181738	0.015128	gnl|BL_ORD_ID|236358 sp|P0A9G1|METR_SHIFL HTH-type transcriptional regulator MetR OS=Shigella flexneri OX=623 GN=metR PE=3 SV=1//1.50543e-108 && PF00126:Bacterial regulatory helix-turn-helix protein, lysR family|PF03466:LysR substrate binding domain
VAGM001797	134.156	34.4223	1.96389	0.00185748	0.0154348	gnl|BL_ORD_ID|276506 sp|P0AFB8|NTRC_ECOLI DNA-binding transcriptional regulator NtrC OS=Escherichia coli (strain K12) OX=83333 GN=glnG PE=1 SV=1//0 && PF00158:Sigma-54 interaction domain|PF02954:Bacterial regulatory protein, Fis family|PF00072:Response regulator receiver domain
VAGM000465	515.156	131.355	1.97142	0.00189365	0.0157081	gnl|BL_ORD_ID|341166 sp|Q87H79|RBSA_VIBPA Ribose import ATP-binding protein RbsA OS=Vibrio parahaemolyticus serotype O3:K6 (strain RIMD 2210633) OX=223926 GN=rbsA PE=3 SV=1//0 && PF00005:ABC transporter
VAGM000938	1.38778e-17	19.8368	-7.37325	0.0019035	0.0157624	-//- && -
VAGM000386	32.0475	3287.33	-6.67712	0.00191874	0.0158611	gnl|BL_ORD_ID|283697 sp|Q79ZY2|OATA_STAAW O-acetyltransferase OatA OS=Staphylococcus aureus (strain MW2) OX=196620 GN=oatA PE=3 SV=1//2.85437e-26 && PF01757:Acyltransferase family
VAGM000319	80.8158	22.0741	1.85906	0.0019363	0.0159786	gnl|BL_ORD_ID|138816 sp|Q87HX2|FTHS_VIBPA Formate--tetrahydrofolate ligase OS=Vibrio parahaemolyticus serotype O3:K6 (strain RIMD 2210633) OX=223926 GN=fhs PE=3 SV=1//0 && PF01268:Formate--tetrahydrofolate ligase
VAGM002618	44.2396	10.3267	2.07298	0.00194616	0.0160224	gnl|BL_ORD_ID|433687 sp|B0CN31|SFMM2_STRLA L-tyrosine C(3)-methyltransferase OS=Streptomyces lavendulae OX=1914 GN=sfmM2 PE=1 SV=1//1.05442e-10 && PF00891:O-methyltransferase
VAGM002669	402.38	126.293	1.66999	0.0019483	0.0160224	gnl|BL_ORD_ID|537945 sp|P77717|YBAY_ECOLI Uncharacterized lipoprotein YbaY OS=Escherichia coli (strain K12) OX=83333 GN=ybaY PE=1 SV=1//6.48934e-27 && PF09619:Type III secretion system lipoprotein chaperone (YscW)
VAGM000829	184.448	54.4644	1.75849	0.00195864	0.0160797	-//- && PF12681:Glyoxalase-like domain
VAGM002522	1.38778e-17	16.1769	-7.08151	0.00196798	0.0161287	gnl|BL_ORD_ID|41892 sp|Q7CPI7|BCSG_SALTY Cellulose biosynthesis protein BcsG OS=Salmonella typhimurium (strain LT2 / SGSC1412 / ATCC 700720) OX=99287 GN=bcsG PE=4 SV=1//2.87813e-140 && PF11658:Cellulose biosynthesis protein BcsG
VAGM000770	1.38778e-17	17.3702	-7.17559	0.00197219	0.0161355	gnl|BL_ORD_ID|41523 sp|Q87J97|BCCT4_VIBPA Glycine betaine transporter 2 OS=Vibrio parahaemolyticus serotype O3:K6 (strain RIMD 2210633) OX=223926 GN=VPA0356 PE=1 SV=1//0 && PF02028:BCCT, betaine/carnitine/choline family transporter
VAGM003080	15.283	75.3281	-2.29782	0.00198055	0.0161762	gnl|BL_ORD_ID|552630 sp|O05406|YRHP_BACSU Uncharacterized membrane protein YrhP OS=Bacillus subtilis (strain 168) OX=224308 GN=yrhP PE=3 SV=2//6.09047e-28 && PF01810:LysE type translocator
VAGM003824	1.56607	21.1474	-3.69471	0.00198644	0.0161966	gnl|BL_ORD_ID|540665 sp|P25743|YCHE_ECOLI UPF0056 membrane protein YhcE OS=Escherichia coli (strain K12) OX=83333 GN=ychE PE=3 SV=2//5.59922e-81 && PF01914:MarC family integral membrane protein
VAGM004476	275.888	82.0409	1.7476	0.00199051	0.0162022	gnl|BL_ORD_ID|382531 sp|A7MSX5|RL9_VIBCB 50S ribosomal protein L9 OS=Vibrio campbellii (strain ATCC BAA-1116 / BB120) OX=338187 GN=rplI PE=3 SV=1//6.9067e-81 && PF03948:Ribosomal protein L9, C-terminal domain|PF01281:Ribosomal protein L9, N-terminal domain
VAGM002335	1.38778e-17	20.1774	-7.39386	0.00202604	0.0164593	-//- && PF12833:Helix-turn-helix domain
VAGM004335	3.09013	35.7461	-3.5057	0.002029	0.0164593	gnl|BL_ORD_ID|542089 sp|Q87LH9|YDJC_VIBPA Carbohydrate deacetylase OS=Vibrio parahaemolyticus serotype O3:K6 (strain RIMD 2210633) OX=223926 GN=VP2633 PE=3 SV=1//3.36488e-132 && PF04794:YdjC-like protein
VAGM003207	30.5235	177.496	-2.53635	0.0020548	0.0166404	gnl|BL_ORD_ID|129575 sp|Q9KLQ5|FBPC_VIBCH Fe(3+) ions import ATP-binding protein FbpC OS=Vibrio cholerae serotype O1 (strain ATCC 39315 / El Tor Inaba N16961) OX=243277 GN=fbpC PE=3 SV=1//4.44545e-26 && PF00005:ABC transporter
VAGM003901	1.38778e-17	17.9132	-7.22819	0.00208086	0.0168229	gnl|BL_ORD_ID|285789 sp|P80603|OMP47_PASMU 47 kDa outer membrane protein OS=Pasteurella multocida (strain Pm70) OX=272843 GN=PM1069 PE=1 SV=1//3.96676e-22 && PF03349:Outer membrane protein transport protein (OMPP1/FadL/TodX)
VAGM003737	45.7637	10.7715	2.05963	0.00214097	0.0172726	gnl|BL_ORD_ID|343024 sp|P68846|RECA_STAAW Protein RecA OS=Staphylococcus aureus (strain MW2) OX=196620 GN=recA PE=3 SV=1//1.93256e-06 && -
VAGM001843	163.112	46.6282	1.80621	0.00214371	0.0172726	-//- && -
VAGM003228	3.09013	29.0465	-3.20053	0.00217277	0.0174772	-//- && PF15575:Immunity protein 49
VAGM001324	1.56607	31.1556	-4.24476	0.00218196	0.0175217	gnl|BL_ORD_ID|531176 sp|A7N3D6|Y4983_VIBCB Probable phosphatase VIBHAR_04983 OS=Vibrio campbellii (strain ATCC BAA-1116 / BB120) OX=338187 GN=VIBHAR_04983 PE=3 SV=2//0 && -
VAGM002341	1.38778e-17	12.9814	-6.75346	0.00218636	0.0175275	gnl|BL_ORD_ID|476125 sp|P05823|TNR0_ECOLX Transposon Tn2501 resolvase OS=Escherichia coli OX=562 GN=tnpR PE=3 SV=1//4.36599e-33 && PF00239:Resolvase, N terminal domain
VAGM000400	91.4839	27.8985	1.70397	0.002197	0.0175834	gnl|BL_ORD_ID|521890 sp|Q9KVF1|Y195_VIBCH Uncharacterized transporter VC_0195 OS=Vibrio cholerae serotype O1 (strain ATCC 39315 / El Tor Inaba N16961) OX=243277 GN=VC_0195 PE=3 SV=1//4.41758e-48 && PF00892:EamA-like transporter family
VAGM003929	28.9994	5.02928	2.48278	0.00220283	0.0175868	gnl|BL_ORD_ID|134368 sp|P34202|FLIR_PECCC Flagellar biosynthetic protein FliR OS=Pectobacterium carotovorum subsp. carotovorum OX=555 GN=fliR PE=3 SV=1//8.07556e-34 && PF01311:Bacterial export proteins, family 1
VAGM000634	214.928	64.6122	1.73388	0.00220499	0.0175868	gnl|BL_ORD_ID|431529 sp|E9RGS4|SECF_VIBAL Protein translocase subunit SecF OS=Vibrio alginolyticus OX=663 GN=secF PE=1 SV=1//1.13624e-58 && PF07549:SecD/SecF GG Motif|PF02355:Protein export membrane protein
VAGM003570	1.38778e-17	14.695	-6.94499	0.00220847	0.0175868	gnl|BL_ORD_ID|46994 sp|P33967|BSR_BACCE Blasticidin-S deaminase OS=Bacillus cereus OX=1396 GN=bsr PE=1 SV=1//2.58495e-07 && -
VAGM003677	12036.6	760.57	3.98402	0.00224909	0.0178804	-//- && -
VAGM002972	541.064	149.23	1.85621	0.00225421	0.0178914	gnl|BL_ORD_ID|364353 sp|Q7MK68|RL20_VIBVY 50S ribosomal protein L20 OS=Vibrio vulnificus (strain YJ016) OX=196600 GN=rplT PE=3 SV=1//1.50966e-67 && PF00453:Ribosomal protein L20
VAGM000625	313.988	98.3018	1.67446	0.00227474	0.0180244	gnl|BL_ORD_ID|263513 sp|Q56352|NAPC_PARPN Cytochrome c-type protein NapC OS=Paracoccus pantotrophus OX=82367 GN=napC PE=4 SV=1//4.28603e-63 && PF03264:NapC/NirT cytochrome c family, N-terminal region
VAGM000656	13.7589	70.8532	-2.35786	0.00229698	0.0181705	-//- && -
VAGM001325	38.1436	163.69	-2.09925	0.00231456	0.0182793	-//- && PF07361:Cytochrome b562
VAGM002429	147.872	47.0727	1.64556	0.00235776	0.0185672	gnl|BL_ORD_ID|479327 sp|P39795|TREC_BACSU Trehalose-6-phosphate hydrolase OS=Bacillus subtilis (strain 168) OX=224308 GN=treA PE=1 SV=2//0 && PF16657:Maltogenic Amylase, C-terminal domain|PF00128:Alpha amylase, catalytic domain
VAGM000678	1.38778e-17	13.3111	-6.8055	0.00235878	0.0185672	gnl|BL_ORD_ID|546614 sp|P16940|YIS2_SHISO Insertion element IS600 uncharacterized 31 kDa protein OS=Shigella sonnei OX=624 PE=4 SV=1//4.91842e-41 && PF00665:Integrase core domain
VAGM001898	1.38778e-17	19.6024	-7.35775	0.00237732	0.0186779	-//- && -
VAGM001387	1.38778e-17	16.8074	-7.12837	0.00238625	0.0186779	-//- && PF07603:Protein of unknown function (DUF1566)
VAGM001908	1.38778e-17	19.5692	-7.35521	0.00238986	0.0186779	gnl|BL_ORD_ID|464599 sp|Q2G1C1|TARF_STAA8 Teichoic acid glycerol-phosphate transferase OS=Staphylococcus aureus (strain NCTC 8325) OX=93061 GN=tarF PE=1 SV=1//7.73718e-08 && PF04464:CDP-Glycerol:Poly(glycerophosphate) glycerophosphotransferase
VAGM000795	6.13836	61.5397	-3.31215	0.00239227	0.0186779	-//- && PF07755:Protein of unknown function (DUF1611)
VAGM000601	13.7589	66.1554	-2.25896	0.00239585	0.0186779	gnl|BL_ORD_ID|96802 sp|P39140|DEOR_BACSU Deoxyribonucleoside regulator OS=Bacillus subtilis (strain 168) OX=224308 GN=deoR PE=1 SV=1//1.23349e-23 && PF04198:Putative sugar-binding domain
VAGM000253	7.6625	1.38778e-17	6.0011	0.00239631	0.0186779	gnl|BL_ORD_ID|531076 sp|Q87HP7|Y4916_VIBPA UPF0181 protein VPA0916 OS=Vibrio parahaemolyticus serotype O3:K6 (strain RIMD 2210633) OX=223926 GN=VPA0916 PE=3 SV=1//1.49571e-25 && -
VAGM003748	123.488	39.3751	1.64758	0.00243581	0.0189549	-//- && -
VAGM003457	1.38778e-17	20.2983	-7.40239	0.00251747	0.0195585	-//- && -
VAGM000418	748.328	5130.43	-2.77724	0.00257763	0.0199933	-//- && -
VAGM002330	1.38778e-17	19.7059	-7.36423	0.00258409	0.020011	-//- && PF00149:Calcineurin-like phosphoesterase
VAGM000019	45.7637	8.9997	2.34076	0.0026161	0.0202261	gnl|BL_ORD_ID|86480 sp|Q87IH5|CYOE2_VIBPA Protoheme IX farnesyltransferase 2 OS=Vibrio parahaemolyticus serotype O3:K6 (strain RIMD 2210633) OX=223926 GN=cyoE2 PE=3 SV=1//1.94457e-164 && PF01040:UbiA prenyltransferase family
VAGM004231	15.283	70.68	-2.20631	0.00262517	0.0202634	gnl|BL_ORD_ID|543480 sp|P37908|YFJD_ECOLI UPF0053 inner membrane protein YfjD OS=Escherichia coli (strain K12) OX=83333 GN=yfjD PE=1 SV=5//8.58184e-169 && PF01595:Domain of unknown function DUF21|PF03471:Transporter associated domain
VAGM001280	4.61423	34.7061	-2.89229	0.00265842	0.020487	gnl|BL_ORD_ID|78085 sp|P08368|CREB_ECOLI Transcriptional regulatory protein CreB OS=Escherichia coli (strain K12) OX=83333 GN=creB PE=1 SV=1//1.08876e-43 && PF00072:Response regulator receiver domain|PF00486:Transcriptional regulatory protein, C terminal
VAGM002389	102.152	27.3654	1.88694	0.0027197	0.0209255	gnl|BL_ORD_ID|527266 sp|Q57772|Y326_METJA Putative permease MJ0326 OS=Methanocaldococcus jannaschii (strain ATCC 43067 / DSM 2661 / JAL-1 / JCM 10045 / NBRC 100440) OX=243232 GN=MJ0326 PE=3 SV=1//2.61154e-129 && PF00860:Permease family
VAGM000582	21.3792	3.74333	2.47269	0.00276499	0.0212335	gnl|BL_ORD_ID|553708 sp|O34451|YVRB_BACSU Uncharacterized ABC transporter permease protein YvrB OS=Bacillus subtilis (strain 168) OX=224308 GN=yvrB PE=3 SV=1//1.70421e-36 && PF01032:FecCD transport family
VAGM004125	653.84	183.428	1.8328	0.00276862	0.0212335	gnl|BL_ORD_ID|12397 sp|Q9L8J3|AHPA_PASMU Protein AhpA OS=Pasteurella multocida (strain Pm70) OX=272843 GN=ahpA PE=3 SV=1//1.11381e-12 && PF10144:Bacterial virulence factor haemolysin
VAGM003216	720.896	120.496	2.58027	0.00281343	0.0215426	gnl|BL_ORD_ID|130220 sp|P28181|FDHD_WOLSU Sulfur carrier protein FdhD OS=Wolinella succinogenes (strain ATCC 29543 / DSM 1740 / LMG 7466 / NCTC 11488 / FDC 602W) OX=273121 GN=fdhD PE=3 SV=1//5.34099e-23 && PF02634:FdhD/NarQ family
VAGM000606	50.3357	223.996	-2.15286	0.00288655	0.0220642	gnl|BL_ORD_ID|347922 sp|A6X7E7|RFNT_OCHA4 Riboflavin transporter RfnT OS=Ochrobactrum anthropi (strain ATCC 49188 / DSM 6882 / JCM 21032 / NBRC 15819 / NCTC 12168) OX=439375 GN=rfnT PE=1 SV=1//1.31864e-66 && PF07690:Major Facilitator Superfamily
VAGM003614	10.7107	0.860104	3.45313	0.00289079	0.0220642	-//- && PF04290:Tripartite ATP-independent periplasmic transporters, DctQ component
VAGM001489	19.8552	2.28109	3.04775	0.00290653	0.022149	gnl|BL_ORD_ID|162852 sp|Q8FJK9|GSIC_ECOL6 Glutathione transport system permease protein GsiC OS=Escherichia coli O6:H1 (strain CFT073 / ATCC 700928 / UPEC) OX=199310 GN=gsiC PE=3 SV=1//2.7133e-23 && PF00528:Binding-protein-dependent transport system inner membrane component
VAGM001045	109.772	37.1228	1.56195	0.00291659	0.0221902	gnl|BL_ORD_ID|62787 sp|P32823|CHIA_PSEO7 Chitinase A OS=Pseudoalteromonas piscicida OX=43662 GN=chiA PE=1 SV=1//0 && PF08329:Chitinase A, N-terminal domain|PF02839:Carbohydrate binding domain|PF00704:Glycosyl hydrolases family 18
VAGM002818	135.68	44.1421	1.61731	0.00292316	0.0222048	gnl|BL_ORD_ID|44354 sp|Q87QN3|BIOD_VIBPA ATP-dependent dethiobiotin synthetase BioD OS=Vibrio parahaemolyticus serotype O3:K6 (strain RIMD 2210633) OX=223926 GN=bioD PE=3 SV=1//3.96986e-155 && PF13500:AAA domain
VAGM004834	1.38778e-17	16.5599	-7.11543	0.00296272	0.0224697	-//- && PF14072:DNA-sulfur modification-associated
VAGM000985	181.4	61.9125	1.54976	0.00300321	0.0227406	gnl|BL_ORD_ID|308459 sp|P45077|PMBA_HAEIN Metalloprotease PmbA homolog OS=Haemophilus influenzae (strain ATCC 51907 / DSM 11121 / KW20 / Rd) OX=71421 GN=pmbA PE=3 SV=1//5.62831e-27 && PF01523:Putative modulator of DNA gyrase
VAGM000283	42.7156	10.3023	2.02654	0.00306069	0.0231282	gnl|BL_ORD_ID|82245 sp|Q7SIA8|CUTA_THET8 Divalent-cation tolerance protein CutA OS=Thermus thermophilus (strain HB8 / ATCC 27634 / DSM 579) OX=300852 GN=cutA PE=1 SV=1//5.55234e-20 && PF03091:CutA1 divalent ion tolerance protein
sRNA00004	1.38778e-17	15.9979	-7.06566	0.00306408	0.0231282	-
VAGM002251	6623.34	1636.13	2.01722	0.00308152	0.0232232	gnl|BL_ORD_ID|66251 sp|Q87S63|CLPB_VIBPA Chaperone protein ClpB OS=Vibrio parahaemolyticus serotype O3:K6 (strain RIMD 2210633) OX=223926 GN=clpB PE=3 SV=1//0 && PF07724:AAA domain (Cdc48 subfamily)|PF00004:ATPase family associated with various cellular activities (AAA)|PF10431:C-terminal, D2-small domain, of ClpB protein|PF02861:Clp amino terminal domain, pathogenicity island component
VAGM003869	1.38778e-17	15.8988	-7.05712	0.00309819	0.0232982	-//- && -
VAGM001926	1.38778e-17	18.4241	-7.26956	0.00310122	0.0232982	gnl|BL_ORD_ID|120651 sp|P71063|EPSM_BACSU Putative acetyltransferase EpsM OS=Bacillus subtilis (strain 168) OX=224308 GN=epsM PE=2 SV=1//2.22571e-32 && -
VAGM003041	13.7589	62.1908	-2.17213	0.00316949	0.0237737	gnl|BL_ORD_ID|551984 sp|P54557|YQJT_BACSU Uncharacterized protein YqjT OS=Bacillus subtilis (strain 168) OX=224308 GN=yqjT PE=4 SV=1//9.76239e-10 && PF00903:Glyoxalase/Bleomycin resistance protein/Dioxygenase superfamily
VAGM003449	1.38778e-17	18.6573	-7.28775	0.0032107	0.024045	-//- && -
Novel00033	1231.44	338.415	1.86304	0.00324085	0.0242328	-
VAGM001063	82.3399	21.9609	1.89409	0.00326213	0.0243538	-//- && -
VAGM000934	19.8552	93.361	-2.23167	0.00333091	0.0248285	gnl|BL_ORD_ID|531929 sp|Q8CTF5|Y528_STAES Uncharacterized membrane protein SE_0528 OS=Staphylococcus epidermidis (strain ATCC 12228) OX=176280 GN=SE_0528 PE=4 SV=1//2.87464e-17 && PF00990:Diguanylate cyclase, GGDEF domain
VAGM001647	12.2348	55.7637	-2.18034	0.00342562	0.0254948	gnl|BL_ORD_ID|295513 sp|Q87IL9|PCP_VIBPA Pyrrolidone-carboxylate peptidase OS=Vibrio parahaemolyticus serotype O3:K6 (strain RIMD 2210633) OX=223926 GN=pcp PE=3 SV=1//8.39742e-125 && PF01470:Pyroglutamyl peptidase
VAGM000515	1.38778e-17	11.2647	-6.56542	0.00343453	0.0255213	-//- && -
VAGM002808	7.6625	44.0874	-2.51267	0.00345283	0.0256174	gnl|BL_ORD_ID|338751 sp|P0AAZ4|RARA_ECOLI Replication-associated recombination protein A OS=Escherichia coli (strain K12) OX=83333 GN=rarA PE=1 SV=1//0 && PF00004:ATPase family associated with various cellular activities (AAA)|PF12002:MgsA AAA+ ATPase C terminal|PF16193:AAA C-terminal domain
VAGM004164	234.74	75.6547	1.63072	0.00346182	0.0256428	gnl|BL_ORD_ID|237447 sp|O34442|MGTE_BACSU Magnesium transporter MgtE OS=Bacillus subtilis (strain 168) OX=224308 GN=mgtE PE=3 SV=1//1.69934e-12 && PF01769:Divalent cation transporter
VAGM003466	1.38778e-17	12.5975	-6.71356	0.00346699	0.0256428	-//- && -
VAGM004280	1.56607	21.1685	-3.6952	0.00347599	0.0256552	-//- && -
VAGM004426	1.38778e-17	12.5357	-6.71273	0.0034794	0.0256552	-//- && -
VAGM001499	1.56607	22.7611	-3.80558	0.0034867	0.0256694	gnl|BL_ORD_ID|341768 sp|Q0TFY6|RCNA_ECOL5 Nickel/cobalt efflux system RcnA OS=Escherichia coli O6:K15:H31 (strain 536 / UPEC) OX=362663 GN=rcnA PE=3 SV=1//8.8328e-47 && PF03824:High-affinity nickel-transport protein
VAGM001014	19.8552	3.47765	2.47317	0.0035706	0.0262466	-//- && PF00903:Glyoxalase/Bleomycin resistance protein/Dioxygenase superfamily
VAGM003222	18.3311	2.54764	2.87166	0.00371465	0.0272636	-//- && -
VAGM000473	28.9994	116.821	-2.00806	0.0037277	0.0273174	-//- && -
VAGM003221	100.628	21.2972	2.24022	0.00374631	0.0274117	gnl|BL_ORD_ID|477179 sp|Q9KRC2|TORD_VIBCH Chaperone protein TorD OS=Vibrio cholerae serotype O1 (strain ATCC 39315 / El Tor Inaba N16961) OX=243277 GN=torD PE=3 SV=1//1.05869e-09 && PF02613:Nitrate reductase delta subunit
VAGM000151	1.38778e-17	10.5846	-6.47163	0.00378114	0.0276243	-//- && PF05548:Gametolysin peptidase M11
VAGM001916	1.38778e-17	11.7343	-6.62456	0.00379133	0.0276564	-//- && PF05635:23S rRNA-intervening sequence protein
VAGM001588	85.3879	28.4552	1.58267	0.00381018	0.0277516	gnl|BL_ORD_ID|132917 sp|O08437|FKBA_AERHY FKBP-type peptidyl-prolyl cis-trans isomerase FkpA OS=Aeromonas hydrophila OX=644 GN=fkpA PE=3 SV=1//2.38167e-46 && PF00254:FKBP-type peptidyl-prolyl cis-trans isomerase|PF01346:Domain amino terminal to FKBP-type peptidyl-prolyl isomerase
VAGM003397	361.232	4715.97	-3.70628	0.00381646	0.027755	gnl|BL_ORD_ID|13740 sp|P0C6D7|ALDH_VIBCH Aldehyde dehydrogenase OS=Vibrio cholerae serotype O1 (strain ATCC 39315 / El Tor Inaba N16961) OX=243277 GN=aldA PE=3 SV=1//0 && PF00171:Aldehyde dehydrogenase family
VAGM000798	185.972	53.5059	1.79553	0.00386434	0.0280548	-//- && -
VAGM001812	38.1436	146.452	-1.9398	0.00387443	0.0280548	gnl|BL_ORD_ID|162969 sp|P45777|GSPC_VIBCH Type II secretion system protein C OS=Vibrio cholerae serotype O1 (strain ATCC 39315 / El Tor Inaba N16961) OX=243277 GN=epsC PE=1 SV=2//7.0336e-92 && PF11356:Type IV pilus biogenesis
VAGM004148	286.556	84.5759	1.757	0.0038753	0.0280548	gnl|BL_ORD_ID|405158 sp|Q87M05|RS15_VIBPA 30S ribosomal protein S15 OS=Vibrio parahaemolyticus serotype O3:K6 (strain RIMD 2210633) OX=223926 GN=rpsO PE=3 SV=1//7.3695e-47 && -
VAGM000053	1.38778e-17	12.1802	-6.6788	0.00389532	0.0281266	gnl|BL_ORD_ID|546247 sp|P31475|YIEP_ECOLI Uncharacterized HTH-type transcriptional regulator YieP OS=Escherichia coli (strain K12) OX=83333 GN=yieP PE=4 SV=3//7.68452e-34 && PF07729:FCD domain|PF00392:Bacterial regulatory proteins, gntR family
VAGM001465	1466.13	415.251	1.8196	0.00389699	0.0281266	-//- && -
VAGM003220	249.98	70.0139	1.83703	0.00393148	0.0283327	-//- && PF13237:4Fe-4S dicluster domain|PF12838:4Fe-4S dicluster domain
VAGM000204	1.38778e-17	11.6951	-6.62075	0.00397534	0.0285697	-//- && -
VAGM003768	44.2396	196.547	-2.15047	0.00397632	0.0285697	gnl|BL_ORD_ID|527317 sp|Q55535|Y328_SYNY3 Putative low molecular weight protein-tyrosine-phosphatase slr0328 OS=Synechocystis sp. (strain PCC 6803 / Kazusa) OX=1111708 GN=slr0328 PE=3 SV=1//2.71953e-27 && PF01451:Low molecular weight phosphotyrosine protein phosphatase
VAGM002300	96.0559	33.4044	1.51807	0.00400794	0.0287537	gnl|BL_ORD_ID|385341 sp|Q87S19|RLMN_VIBPA Dual-specificity RNA methyltransferase RlmN OS=Vibrio parahaemolyticus serotype O3:K6 (strain RIMD 2210633) OX=223926 GN=rlmN PE=3 SV=1//0 && PF04055:Radical SAM superfamily
VAGM000129	36.6196	8.89596	2.03618	0.00402381	0.0288242	-//- && -
VAGM004371	41.1916	160.059	-1.95616	0.00407033	0.0291139	-//- && -
VAGM003947	33.5715	128.585	-1.93602	0.00411009	0.0293392	gnl|BL_ORD_ID|276511 sp|P10577|NTRC_RHIME DNA-binding transcriptional regulator NtrC OS=Rhizobium meliloti (strain 1021) OX=266834 GN=ntrC PE=1 SV=2//5.40188e-89 && PF02954:Bacterial regulatory protein, Fis family|PF00158:Sigma-54 interaction domain|PF06490:Flagellar regulatory protein FleQ
VAGM002720	12.2348	57.6927	-2.23335	0.00411413	0.0293392	-//- && PF13609:Gram-negative porin
VAGM004292	435.908	138.261	1.65656	0.0041355	0.0294477	gnl|BL_ORD_ID|543988 sp|O52400|YGGE_EDWI9 Uncharacterized protein YggE OS=Edwardsiella ictaluri (strain 93-146) OX=634503 GN=yggE PE=4 SV=1//1.87692e-40 && PF04402:Protein of unknown function (DUF541)
VAGM003389	7.6625	0.552026	3.48242	0.00417103	0.0296565	gnl|BL_ORD_ID|552786 sp|Q01244|YSCC_YEREN Yop proteins translocation protein C OS=Yersinia enterocolitica OX=630 GN=yscC PE=1 SV=1//2.15822e-176 && PF00263:Bacterial type II and III secretion system protein|PF03958:Bacterial type II/III secretion system short domain
VAGM001987	44.2396	169.801	-1.93896	0.00424856	0.0301629	gnl|BL_ORD_ID|92017 sp|P21693|DBPA_ECOLI ATP-dependent RNA helicase DbpA OS=Escherichia coli (strain K12) OX=83333 GN=dbpA PE=1 SV=2//1.68713e-174 && PF00270:DEAD/DEAH box helicase|PF00271:Helicase conserved C-terminal domain|PF03880:DbpA RNA binding domain
VAGM004772	1.38778e-17	15.5273	-7.01721	0.00425665	0.0301755	-//- && PF01476:LysM domain
VAGM004025	19.8552	107.324	-2.43249	0.00430322	0.0304509	gnl|BL_ORD_ID|550419 sp|P05332|YP20_BACLI Uncharacterized N-acetyltransferase p20 OS=Bacillus licheniformis OX=1402 GN=p20 PE=4 SV=1//5.15856e-06 && PF13302:Acetyltransferase (GNAT) domain
VAGM000660	12.2348	53.8383	-2.13392	0.00430825	0.0304509	gnl|BL_ORD_ID|262792 sp|P10183|NAHR_PSEPU HTH-type transcriptional activator NahR OS=Pseudomonas putida OX=303 GN=nahR PE=4 SV=2//2.0221e-22 && PF03466:LysR substrate binding domain|PF00126:Bacterial regulatory helix-turn-helix protein, lysR family
Novel00084	80.8158	399.019	-2.30299	0.00436665	0.0308181	PF01551:Peptidase family M23
VAGM003341	94.5319	744.696	-2.97691	0.00445743	0.0313724	gnl|BL_ORD_ID|7068 sp|Q8EJW3|ACND_SHEON 2-methylcitrate dehydratase (2-methyl-trans-aconitate forming) OS=Shewanella oneidensis (strain MR-1) OX=211586 GN=acnD PE=1 SV=1//0 && PF00694:Aconitase C-terminal domain|PF00330:Aconitase family (aconitate hydratase)
VAGM001668	53.3837	14.2461	1.90406	0.00445832	0.0313724	gnl|BL_ORD_ID|541152 sp|P76049|YCJY_ECOLI Uncharacterized protein YcjY OS=Escherichia coli (strain K12) OX=83333 GN=ycjY PE=1 SV=2//3.74826e-154 && PF12695:Alpha/beta hydrolase family
VAGM001601	33.5715	136.962	-2.0277	0.00450761	0.0316114	gnl|BL_ORD_ID|19223 sp|Q03024|APRD_PSEAE Alkaline protease secretion ATP-binding protein AprD OS=Pseudomonas aeruginosa (strain ATCC 15692 / DSM 22644 / CIP 104116 / JCM 14847 / LMG 12228 / 1C / PRS 101 / PAO1) OX=208964 GN=aprD PE=3 SV=1//4.16717e-27 && PF00005:ABC transporter|PF00664:ABC transporter transmembrane region
VAGM002345	1.38778e-17	16.4926	-7.10174	0.00451139	0.0316114	gnl|BL_ORD_ID|462722 sp|P19704|T1SA_ECOLX Type-1 restriction enzyme EcoAI specificity protein OS=Escherichia coli OX=562 GN=hsdS PE=3 SV=2//0 && PF01420:Type I restriction modification DNA specificity domain
VAGM003600	313.988	96.8354	1.69766	0.00451213	0.0316114	gnl|BL_ORD_ID|541702 sp|P77730|YDCR_ECOLI Uncharacterized HTH-type transcriptional regulator YdcR OS=Escherichia coli (strain K12) OX=83333 GN=ydcR PE=3 SV=1//3.54584e-145 && PF00155:Aminotransferase class I and II|PF00392:Bacterial regulatory proteins, gntR family
VAGM001684	1.38778e-17	11.6633	-6.60445	0.00454394	0.0317876	gnl|BL_ORD_ID|57759 sp|Q9HTH5|CDHR_PSEAE HTH-type transcriptional regulator CdhR OS=Pseudomonas aeruginosa (strain ATCC 15692 / DSM 22644 / CIP 104116 / JCM 14847 / LMG 12228 / 1C / PRS 101 / PAO1) OX=208964 GN=cdhR PE=1 SV=1//5.75484e-78 && PF01965:DJ-1/PfpI family|PF12833:Helix-turn-helix domain
VAGM003970	24.4273	102.599	-2.06929	0.00455657	0.0318271	gnl|BL_ORD_ID|299480 sp|P0AFI9|PERM_ECOLI Putative permease PerM OS=Escherichia coli (strain K12) OX=83333 GN=perM PE=3 SV=1//2.99685e-96 && PF01594:Domain of unknown function DUF20
VAGM000899	1.38778e-17	10.5597	-6.46904	0.0045629	0.0318271	-//- && -
VAGM002357	1.38778e-17	14.4257	-6.91057	0.00460377	0.0320653	gnl|BL_ORD_ID|193946 sp|P32053|INTA_ECOLI Prophage integrase IntA OS=Escherichia coli (strain K12) OX=83333 GN=intA PE=1 SV=2//2.71332e-147 && PF00589:Phage integrase family|PF13356:Domain of unknown function (DUF4102)
VAGM001297	7.6625	0.257263	4.25938	0.00469347	0.0326425	gnl|BL_ORD_ID|210667 sp|Q03476|LAFL_VIBPA Flagellar protein LafL OS=Vibrio parahaemolyticus serotype O3:K6 (strain RIMD 2210633) OX=223926 GN=lafL PE=2 SV=2//2.54165e-107 && PF03748:Flagellar basal body-associated protein FliL
VAGM000036	4.61423	34.8559	-2.90152	0.00471291	0.0326847	gnl|BL_ORD_ID|98043 sp|P16931|DGDR_BURCE HTH-type transcriptional regulator DgdR OS=Burkholderia cepacia OX=292 GN=dgdR PE=4 SV=3//2.52084e-44 && PF03466:LysR substrate binding domain|PF00126:Bacterial regulatory helix-turn-helix protein, lysR family
VAGM001640	4.61423	32.8272	-2.81329	0.00471322	0.0326847	gnl|BL_ORD_ID|232552 sp|Q87FV4|MDTL_VIBPA Multidrug resistance protein MdtL OS=Vibrio parahaemolyticus serotype O3:K6 (strain RIMD 2210633) OX=223926 GN=mdtL PE=3 SV=1//9.22366e-123 && PF07690:Major Facilitator Superfamily
VAGM003805	6.13836	34.4171	-2.47463	0.00474315	0.0328137	gnl|BL_ORD_ID|387437 sp|Q87MX4|RNFA_VIBPA Ion-translocating oxidoreductase complex subunit A OS=Vibrio parahaemolyticus serotype O3:K6 (strain RIMD 2210633) OX=223926 GN=rnfA PE=3 SV=2//3.8449e-116 && PF02508:Rnf-Nqr subunit, membrane protein
VAGM004136	1.38778e-17	9.77953	-6.3567	0.00474556	0.0328137	-//- && -
VAGM000302	6.13836	54.683	-3.14212	0.0047565	0.0328419	gnl|BL_ORD_ID|542775 sp|P0ACR4|YEIE_ECOLI Uncharacterized HTH-type transcriptional regulator YeiE OS=Escherichia coli (strain K12) OX=83333 GN=yeiE PE=4 SV=1//3.45386e-51 && PF00126:Bacterial regulatory helix-turn-helix protein, lysR family|PF03466:LysR substrate binding domain
VAGM000372	1.38778e-17	9.77953	-6.3567	0.00477298	0.0329081	gnl|BL_ORD_ID|95143 sp|Q87I22|DEF2_VIBPA Peptide deformylase 2 OS=Vibrio parahaemolyticus serotype O3:K6 (strain RIMD 2210633) OX=223926 GN=def2 PE=3 SV=1//4.63778e-106 && PF01327:Polypeptide deformylase
VAGM004612	323.132	107.043	1.59229	0.00478244	0.0329258	gnl|BL_ORD_ID|5298 sp|P24182|ACCC_ECOLI Biotin carboxylase OS=Escherichia coli (strain K12) OX=83333 GN=accC PE=1 SV=2//0 && PF02786:Carbamoyl-phosphate synthase L chain, ATP binding domain|PF02785:Biotin carboxylase C-terminal domain|PF00289:Carbamoyl-phosphate synthase L chain, N-terminal domain
VAGM002840	27.4754	113.58	-2.04416	0.00483713	0.0332544	gnl|BL_ORD_ID|176067 sp|Q87QK9|HIS7_VIBPA Histidine biosynthesis bifunctional protein HisB OS=Vibrio parahaemolyticus serotype O3:K6 (strain RIMD 2210633) OX=223926 GN=hisB PE=3 SV=1//0 && PF00475:Imidazoleglycerol-phosphate dehydratase
VAGM003509	1.38778e-17	12.6097	-6.72784	0.00487884	0.0334929	gnl|BL_ORD_ID|553733 sp|P39583|YWAC_BACSU GTP pyrophosphokinase YwaC OS=Bacillus subtilis (strain 168) OX=224308 GN=ywaC PE=1 SV=1//6.83748e-08 && PF04607:Region found in RelA / SpoT proteins
VAGM003563	1.38778e-17	10.1694	-6.41894	0.00489951	0.0335866	-//- && -
VAGM001187	1.38778e-17	11.0462	-6.53518	0.00491068	0.0336146	gnl|BL_ORD_ID|329776 sp|A1JP52|PURR_YERE8 HTH-type transcriptional repressor PurR OS=Yersinia enterocolitica serotype O:8 / biotype 1B (strain NCTC 13174 / 8081) OX=393305 GN=purR PE=3 SV=1//3.0127e-46 && PF00356:Bacterial regulatory proteins, lacI family|PF13377:Periplasmic binding protein-like domain
VAGM001689	1168.95	352.301	1.72995	0.00492549	0.0336146	gnl|BL_ORD_ID|165356 sp|O51859|GYRB_VIBPA DNA gyrase subunit B OS=Vibrio parahaemolyticus serotype O3:K6 (strain RIMD 2210633) OX=223926 GN=gyrB PE=3 SV=2//0 && PF02518:Histidine kinase-, DNA gyrase B-, and HSP90-like ATPase|PF00986:DNA gyrase B subunit, carboxyl terminus|PF00204:DNA gyrase B|PF01751:Toprim domain
VAGM004355	1.38778e-17	10.8322	-6.49682	0.00493313	0.0336146	-//- && -
VAGM003781	50.3357	221.441	-2.13567	0.00493327	0.0336146	gnl|BL_ORD_ID|227656 sp|P21517|MALZ_ECOLI Maltodextrin glucosidase OS=Escherichia coli (strain K12) OX=83333 GN=malZ PE=1 SV=5//1.53741e-145 && PF16657:Maltogenic Amylase, C-terminal domain|PF02903:Alpha amylase, N-terminal ig-like domain|PF00128:Alpha amylase, catalytic domain
VAGM000823	2473.49	591.954	2.06286	0.00493878	0.0336146	gnl|BL_ORD_ID|514162 sp|O87394|Y093_RHIME Uncharacterized transporter R00093 OS=Rhizobium meliloti (strain 1021) OX=266834 GN=R00093 PE=3 SV=1//2.6989e-23 && PF13520:Amino acid permease
VAGM001883	1.38778e-17	12.2742	-6.6862	0.00495909	0.0337049	-//- && PF00685:Sulfotransferase domain
VAGM003206	1.38778e-17	12.5694	-6.70637	0.00497861	0.0337895	gnl|BL_ORD_ID|245060 sp|Q87PK5|MOBA_VIBPA Molybdenum cofactor guanylyltransferase OS=Vibrio parahaemolyticus serotype O3:K6 (strain RIMD 2210633) OX=223926 GN=mobA PE=3 SV=1//5.6667e-146 && PF12804:MobA-like NTP transferase domain
VAGM003148	6.13836	35.1374	-2.50648	0.00500299	0.0338226	gnl|BL_ORD_ID|548780 sp|P49305|YMO1_RHIML Uncharacterized oxidoreductase ORF334 OS=Rhizobium meliloti OX=382 PE=3 SV=1//1.82959e-34 && PF01408:Oxidoreductase family, NAD-binding Rossmann fold
VAGM000105	7.6625	51.4386	-2.73841	0.00500398	0.0338226	gnl|BL_ORD_ID|314858 sp|O34507|PRKC_BACSU Serine/threonine-protein kinase PrkC OS=Bacillus subtilis (strain 168) OX=224308 GN=prkC PE=1 SV=1//5.54115e-35 && PF00069:Protein kinase domain
VAGM003501	1.38778e-17	10.1988	-6.4222	0.00500473	0.0338226	gnl|BL_ORD_ID|202610 sp|P08510|KCNAS_DROME Potassium voltage-gated channel protein Shaker OS=Drosophila melanogaster OX=7227 GN=Sh PE=1 SV=3//5.03597e-06 && PF07885:Ion channel
VAGM001884	1.38778e-17	13.5056	-6.82496	0.00505917	0.0341423	gnl|BL_ORD_ID|519047 sp|P64864|Y1547_MYCBO Uncharacterized protein Mb1547 OS=Mycobacterium bovis (strain ATCC BAA-935 / AF2122/97) OX=233413 GN=BQ2027_MB1547 PE=4 SV=1//6.5024e-26 && PF00535:Glycosyl transferase family 2
VAGM003157	35.0955	7.15881	2.27039	0.00507976	0.0342329	-//- && PF09423:PhoD-like phosphatase
VAGM003542	1.38778e-17	11.0252	-6.52486	0.00511092	0.0343944	-//- && PF10754:Protein of unknown function (DUF2569)
VAGM001128	1.56607	19.3696	-3.57262	0.00511913	0.0344011	gnl|BL_ORD_ID|550419 sp|P05332|YP20_BACLI Uncharacterized N-acetyltransferase p20 OS=Bacillus licheniformis OX=1402 GN=p20 PE=4 SV=1//1.275e-09 && PF13302:Acetyltransferase (GNAT) domain
VAGM003910	118.916	37.9746	1.6463	0.0051345	0.034456	gnl|BL_ORD_ID|56168 sp|P45037|CCMF_HAEIN Cytochrome c-type biogenesis protein CcmF OS=Haemophilus influenzae (strain ATCC 51907 / DSM 11121 / KW20 / Rd) OX=71421 GN=ccmF PE=3 SV=1//0 && PF01578:Cytochrome C assembly protein|PF16327:Cytochrome c-type biogenesis protein CcmF C-terminal
VAGM002651	266.744	88.1897	1.59705	0.0051718	0.0346576	gnl|BL_ORD_ID|233598 sp|C3LNS3|MENC_VIBCM o-succinylbenzoate synthase OS=Vibrio cholerae serotype O1 (strain M66-2) OX=579112 GN=menC PE=3 SV=1//6.42738e-157 && PF13378:Enolase C-terminal domain-like
VAGM002990	16.8071	71.547	-2.087	0.00519182	0.0347062	gnl|BL_ORD_ID|123008 sp|P04995|EX1_ECOLI Exodeoxyribonuclease I OS=Escherichia coli (strain K12) OX=83333 GN=sbcB PE=1 SV=2//0 && PF08411:Exonuclease C-terminal|PF00929:Exonuclease
VAGM003774	263.696	39.5802	2.7344	0.00519358	0.0347062	-//- && -
VAGM001672	1.38778e-17	11.0815	-6.538	0.00522234	0.0348496	gnl|BL_ORD_ID|3792 sp|O58489|AAT_PYRHO Aspartate aminotransferase OS=Pyrococcus horikoshii (strain ATCC 700860 / DSM 12428 / JCM 9974 / NBRC 100139 / OT-3) OX=70601 GN=aspC PE=3 SV=1//1.09415e-63 && PF00155:Aminotransferase class I and II
VAGM001896	1.38778e-17	16.3342	-7.09716	0.00525559	0.0350226	gnl|BL_ORD_ID|148848 sp|P75884|GFCB_ECOLI Uncharacterized lipoprotein GfcB OS=Escherichia coli (strain K12) OX=83333 GN=gfcB PE=1 SV=1//1.60333e-22 && PF11102:Group 4 capsule polysaccharide lipoprotein gfcB, YjbF
VAGM000669	19.8552	3.2903	2.57043	0.00534824	0.0355117	-//- && -
VAGM002902	121.964	35.3675	1.77586	0.00535048	0.0355117	gnl|BL_ORD_ID|368233 sp|Q87QD9|RL25_VIBPA 50S ribosomal protein L25 OS=Vibrio parahaemolyticus serotype O3:K6 (strain RIMD 2210633) OX=223926 GN=rplY PE=3 SV=1//5.7153e-50 && -
VAGM003568	1.38778e-17	18.1061	-7.23836	0.00535128	0.0355117	-//- && PF14248:Domain of unknown function (DUF4345)
VAGM000767	9.18662	43.4165	-2.23459	0.00541449	0.0358813	-//- && -
VAGM002583	1.56607	18.8167	-3.53115	0.0055127	0.0364816	gnl|BL_ORD_ID|542512 sp|P52007|YECM_ECOLI Protein YecM OS=Escherichia coli (strain K12) OX=83333 GN=yecM PE=1 SV=3//9.3821e-36 && PF06185:YecM protein
VAGM002188	365.804	99.3055	1.88066	0.00557289	0.0368289	gnl|BL_ORD_ID|160400 sp|Q87SC7|GRCA_VIBPA Autonomous glycyl radical cofactor OS=Vibrio parahaemolyticus serotype O3:K6 (strain RIMD 2210633) OX=223926 GN=grcA PE=3 SV=1//3.66734e-87 && PF01228:Glycine radical
VAGM003340	48.8117	336.182	-2.78239	0.00571055	0.0376865	gnl|BL_ORD_ID|317446 sp|Q8EJW4|PRPF_SHEON 2-methyl-aconitate isomerase OS=Shewanella oneidensis (strain MR-1) OX=211586 GN=prpF PE=1 SV=1//0 && PF04303:PrpF protein
VAGM002055	74.7198	349.814	-2.22583	0.00573139	0.0377644	gnl|BL_ORD_ID|192777 sp|P00894|ILVH_ECOLI Acetolactate synthase isozyme 3 small subunit OS=Escherichia coli (strain K12) OX=83333 GN=ilvH PE=1 SV=3//9.31828e-79 && PF13710:ACT domain|PF10369:Small subunit of acetolactate synthase
VAGM001228	80.8158	762.325	-3.23652	0.00574282	0.0377644	gnl|BL_ORD_ID|16366 sp|P25718|AMY1_ECOLI Periplasmic alpha-amylase OS=Escherichia coli (strain K12) OX=83333 GN=malS PE=1 SV=1//0 && PF00128:Alpha amylase, catalytic domain
VAGM000184	1.38778e-17	11.483	-6.58569	0.00574607	0.0377644	gnl|BL_ORD_ID|494616 sp|P0AGC2|UHPT_SHIFL Hexose-6-phosphate:phosphate antiporter OS=Shigella flexneri OX=623 GN=uhpT PE=3 SV=1//0 && PF07690:Major Facilitator Superfamily
VAGM000445	387.14	106.276	1.86523	0.00580713	0.0381133	-//- && -
VAGM003488	1.38778e-17	9.66928	-6.34508	0.00583157	0.0382212	gnl|BL_ORD_ID|142624 sp|P09148|GAL7_ECOLI Galactose-1-phosphate uridylyltransferase OS=Escherichia coli (strain K12) OX=83333 GN=galT PE=1 SV=2//0 && PF01087:Galactose-1-phosphate uridyl transferase, N-terminal domain|PF02744:Galactose-1-phosphate uridyl transferase, C-terminal domain
VAGM001261	1.38778e-17	14.1732	-6.89088	0.00586915	0.0383996	gnl|BL_ORD_ID|100614 sp|P76250|DMLR_ECOLI HTH-type transcriptional regulator DmlR OS=Escherichia coli (strain K12) OX=83333 GN=dmlR PE=1 SV=2//1.15786e-27 && PF00126:Bacterial regulatory helix-turn-helix protein, lysR family|PF03466:LysR substrate binding domain
VAGM002422	257.6	93.7311	1.45767	0.00587489	0.0383996	gnl|BL_ORD_ID|236341 sp|Q9KTJ7|METQ_VIBCH Probable D-methionine-binding lipoprotein MetQ OS=Vibrio cholerae serotype O1 (strain ATCC 39315 / El Tor Inaba N16961) OX=243277 GN=metQ PE=3 SV=2//1.11588e-126 && PF03180:NLPA lipoprotein
VAGM000466	166.16	49.9752	1.73406	0.00588291	0.0383996	gnl|BL_ORD_ID|341379 sp|Q87H78|RBSD_VIBPA D-ribose pyranase OS=Vibrio parahaemolyticus serotype O3:K6 (strain RIMD 2210633) OX=223926 GN=rbsD PE=3 SV=1//1.00673e-92 && PF05025:RbsD / FucU transport protein family
VAGM004631	1.38778e-17	10.5349	-6.47324	0.00590389	0.038484	gnl|BL_ORD_ID|546614 sp|P16940|YIS2_SHISO Insertion element IS600 uncharacterized 31 kDa protein OS=Shigella sonnei OX=624 PE=4 SV=1//4.91842e-41 && PF00665:Integrase core domain
VAGM002908	1.38778e-17	10.6283	-6.48299	0.00595513	0.0387651	gnl|BL_ORD_ID|338220 sp|P33919|RADD_ECOLI Putative DNA repair helicase RadD OS=Escherichia coli (strain K12) OX=83333 GN=radD PE=1 SV=2//0 && PF00271:Helicase conserved C-terminal domain|PF04851:Type III restriction enzyme, res subunit
VAGM001925	1.38778e-17	15.9524	-7.05856	0.00598802	0.0389262	gnl|BL_ORD_ID|120650 sp|P71062|EPSL_BACSU Uncharacterized sugar transferase EpsL OS=Bacillus subtilis (strain 168) OX=224308 GN=epsL PE=2 SV=1//3.1171e-88 && PF02397:Bacterial sugar transferase
VAGM003685	6.13836	35.3436	-2.51516	0.00603605	0.0391851	-//- && -
VAGM002759	93.0079	32.6529	1.51044	0.00607998	0.0394168	gnl|BL_ORD_ID|515239 sp|Q6LT52|Y1113_PHOPR Probable transcriptional regulatory protein PBPRA1113 OS=Photobacterium profundum (strain SS9) OX=298386 GN=PBPRA1113 PE=3 SV=1//6.57377e-152 && PF01709:Transcriptional regulator
VAGM000920	15.283	1.93343	2.87604	0.00609753	0.0394235	-//- && -
VAGM001675	1.38778e-17	15.1949	-6.98698	0.00610099	0.0394235	gnl|BL_ORD_ID|289720 sp|P22008|P5CR_PSEAE Pyrroline-5-carboxylate reductase OS=Pseudomonas aeruginosa (strain ATCC 15692 / DSM 22644 / CIP 104116 / JCM 14847 / LMG 12228 / 1C / PRS 101 / PAO1) OX=208964 GN=proC PE=1 SV=2//1.57514e-60 && PF14748:Pyrroline-5-carboxylate reductase dimerisation|PF03807:NADP oxidoreductase coenzyme F420-dependent
VAGM003353	24.4273	5.35305	2.15077	0.00610578	0.0394235	gnl|BL_ORD_ID|550033 sp|Q06114|YOPB_YERPS Protein YopB OS=Yersinia pseudotuberculosis serotype I (strain IP32953) OX=273123 GN=yopB PE=1 SV=1//1.12666e-11 && PF04888:Secretion system effector C (SseC) like family
VAGM003782	91.4839	33.2379	1.45384	0.00612379	0.0394865	gnl|BL_ORD_ID|111165 sp|A0PXX8|ECFA2_CLONN Energy-coupling factor transporter ATP-binding protein EcfA2 OS=Clostridium novyi (strain NT) OX=386415 GN=ecfA2 PE=3 SV=1//9.41825e-30 && PF00005:ABC transporter
VAGM000500	22.9033	4.52044	2.29889	0.00614888	0.0395542	-//- && PF00376:MerR family regulatory protein|PF09278:MerR, DNA binding
VAGM002023	1321.35	400.695	1.72092	0.00615086	0.0395542	gnl|BL_ORD_ID|41894 sp|P0A3T2|BCSP_BRUME 31 kDa immunogenic protein OS=Brucella melitensis biotype 1 (strain 16M / ATCC 23456 / NCTC 10094) OX=224914 GN=bcsP31 PE=4 SV=1//2.9669e-62 && PF16868:NMT1-like family
VAGM004794	4.61423	36.7442	-2.96944	0.00619234	0.0397674	-//- && -
VAGM000929	6.13836	42.385	-2.7783	0.00620604	0.039802	gnl|BL_ORD_ID|93219 sp|Q9HU16|DCTM_PSEAE C4-dicarboxylate TRAP transporter large permease protein DctM OS=Pseudomonas aeruginosa (strain ATCC 15692 / DSM 22644 / CIP 104116 / JCM 14847 / LMG 12228 / 1C / PRS 101 / PAO1) OX=208964 GN=dctM PE=1 SV=1//5.63082e-06 && PF06808:Tripartite ATP-independent periplasmic transporter, DctM component
Novel00039	54.9077	245.782	-2.16039	0.00627277	0.040176	-
VAGM000875	1.38778e-17	68.2309	-9.14272	0.00628369	0.040192	gnl|BL_ORD_ID|129546 sp|Q92UV5|FBPC2_RHIME Fe(3+) ions import ATP-binding protein FbpC 2 OS=Rhizobium meliloti (strain 1021) OX=266834 GN=fbpC2 PE=3 SV=1//1.37001e-91 && PF00005:ABC transporter
VAGM004822	1.38778e-17	10.6184	-6.48223	0.00629451	0.0402057	-//- && -
VAGM004097	38.1436	162.611	-2.08991	0.00630265	0.0402057	-//- && PF05940:NnrS protein
VAGM003415	6.13836	1.38778e-17	5.68479	0.00636717	0.0405631	-//- && -
VAGM004187	134.156	47.4786	1.49555	0.00638683	0.0406342	gnl|BL_ORD_ID|129557 sp|Q8RGC8|FBPC_FUSNN Fe(3+) ions import ATP-binding protein FbpC OS=Fusobacterium nucleatum subsp. nucleatum (strain ATCC 25586 / CIP 101130 / JCM 8532 / LMG 13131) OX=190304 GN=fbpC PE=3 SV=1//1.68606e-77 && PF08402:TOBE domain|PF00005:ABC transporter
VAGM001149	3.09013	26.1327	-3.05652	0.00640073	0.0406685	-//- && PF12833:Helix-turn-helix domain
Novel00066	9.18662	415.158	-5.48603	0.00641567	0.0407093	PF00534:Glycosyl transferases group 1|PF13439:Glycosyltransferase Family 4
VAGM003928	39.6676	11.2491	1.79749	0.00647363	0.0410226	gnl|BL_ORD_ID|133882 sp|P40727|FLHB_SALTY Flagellar biosynthetic protein FlhB OS=Salmonella typhimurium (strain LT2 / SGSC1412 / ATCC 700720) OX=99287 GN=flhB PE=1 SV=1//2.90221e-89 && PF01312:FlhB HrpN YscU SpaS Family
VAGM003171	53.3837	2248.22	-5.39421	0.00648546	0.0410431	-//- && PF13807:G-rich domain on putative tyrosine kinase|PF02706:Chain length determinant protein
VAGM004208	161.588	60.6722	1.41035	0.00650964	0.0411416	gnl|BL_ORD_ID|43324 sp|Q14SY0|BICA_SYNP2 Bicarbonate transporter BicA OS=Synechococcus sp. (strain ATCC 27264 / PCC 7002 / PR-6) OX=32049 GN=bicA PE=1 SV=1//0 && PF00916:Sulfate permease family|PF01740:STAS domain
VAGM003039	68.6238	22.9805	1.57489	0.0065359	0.041253	-//- && -
VAGM004823	1.38778e-17	13.5958	-6.82503	0.00656123	0.0413583	-//- && -
VAGM000611	48.8117	197.43	-2.01538	0.00667087	0.041994	gnl|BL_ORD_ID|551010 sp|P77475|YQAB_ECOLI Fructose-1-phosphate phosphatase YqaB OS=Escherichia coli (strain K12) OX=83333 GN=yqaB PE=1 SV=1//4.0143e-36 && PF13419:Haloacid dehalogenase-like hydrolase
VAGM002281	213.404	75.9924	1.48935	0.00671134	0.0421931	gnl|BL_ORD_ID|469399 sp|A7MT83|TGT_VIBCB Queuine tRNA-ribosyltransferase OS=Vibrio campbellii (strain ATCC BAA-1116 / BB120) OX=338187 GN=tgt PE=3 SV=1//0 && PF01702:Queuine tRNA-ribosyltransferase
VAGM000747	57.9558	17.6056	1.70398	0.00672379	0.0422159	gnl|BL_ORD_ID|526681 sp|Q01856|Y3073_RHOS4 Uncharacterized HTH-type transcriptional regulator RHOS4_30730 OS=Rhodobacter sphaeroides (strain ATCC 17023 / 2.4.1 / NCIB 8253 / DSM 158) OX=272943 GN=RHOS4_30730 PE=3 SV=1//2.95498e-68 && PF00392:Bacterial regulatory proteins, gntR family|PF00155:Aminotransferase class I and II
VAGM002587	50.3357	14.4943	1.79357	0.00673599	0.042237	-//- && -
VAGM002193	184.448	70.1155	1.39338	0.00680019	0.0425836	gnl|BL_ORD_ID|536862 sp|P30143|YAAJ_ECOLI Uncharacterized transporter YaaJ OS=Escherichia coli (strain K12) OX=83333 GN=yaaJ PE=3 SV=1//2.34416e-151 && PF01235:Sodium:alanine symporter family
VAGM002744	1.38778e-17	10.0486	-6.39627	0.00694366	0.0434251	gnl|BL_ORD_ID|546614 sp|P16940|YIS2_SHISO Insertion element IS600 uncharacterized 31 kDa protein OS=Shigella sonnei OX=624 PE=4 SV=1//4.91842e-41 && PF00665:Integrase core domain
VAGM004645	656.888	186.954	1.81198	0.00697466	0.043562	gnl|BL_ORD_ID|355877 sp|Q87KQ2|RL10_VIBPA 50S ribosomal protein L10 OS=Vibrio parahaemolyticus serotype O3:K6 (strain RIMD 2210633) OX=223926 GN=rplJ PE=3 SV=1//5.26464e-111 && PF00466:Ribosomal protein L10
VAGM004192	3.09013	25.6833	-3.03099	0.00698971	0.043599	gnl|BL_ORD_ID|524562 sp|Q87LW4|Y2494_VIBPA UPF0231 protein VP2494 OS=Vibrio parahaemolyticus serotype O3:K6 (strain RIMD 2210633) OX=223926 GN=VP2494 PE=3 SV=1//7.12207e-79 && PF06062:Uncharacterised protein family (UPF0231)
VAGM003831	32.0475	115.608	-1.85011	0.00700632	0.0436456	gnl|BL_ORD_ID|266821 sp|Q87MV3|NDPA_VIBPA Nucleoid-associated protein VP2128 OS=Vibrio parahaemolyticus serotype O3:K6 (strain RIMD 2210633) OX=223926 GN=VP2128 PE=3 SV=1//0 && PF04245:37-kD nucleoid-associated bacterial protein
VAGM004396	44.2396	12.9889	1.75785	0.00701814	0.0436623	gnl|BL_ORD_ID|240472 sp|P45029|MLAD_HAEIN Probable phospholipid ABC transporter-binding protein MlaD OS=Haemophilus influenzae (strain ATCC 51907 / DSM 11121 / KW20 / Rd) OX=71421 GN=mlaD PE=3 SV=1//5.05611e-43 && PF02470:MlaD protein
VAGM001257	1.38778e-17	9.81498	-6.37015	0.00723335	0.0449427	gnl|BL_ORD_ID|287694 sp|P72171|ORUR_PSEAE Ornithine utilization regulator OS=Pseudomonas aeruginosa (strain ATCC 15692 / DSM 22644 / CIP 104116 / JCM 14847 / LMG 12228 / 1C / PRS 101 / PAO1) OX=208964 GN=oruR PE=4 SV=1//5.39042e-07 && PF12833:Helix-turn-helix domain
VAGM000887	1.38778e-17	13.2185	-6.787	0.00724602	0.044963	gnl|BL_ORD_ID|73563 sp|P75952|COMR_ECOLI HTH-type transcriptional repressor ComR OS=Escherichia coli (strain K12) OX=83333 GN=comR PE=1 SV=2//7.77842e-09 && PF00440:Bacterial regulatory proteins, tetR family
VAGM000075	3.09013	23.441	-2.899	0.00734046	0.0454899	gnl|BL_ORD_ID|246267 sp|Q1B3X8|MPRA_MYCSS Response regulator MprA OS=Mycobacterium sp. (strain MCS) OX=164756 GN=mprA PE=3 SV=1//1.59945e-43 && PF00072:Response regulator receiver domain|PF00486:Transcriptional regulatory protein, C terminal
VAGM003720	289.604	5258.51	-4.18215	0.0073683	0.0456033	gnl|BL_ORD_ID|488517 sp|Q9Z4S6|TTRA_SALTY Tetrathionate reductase subunit A OS=Salmonella typhimurium (strain LT2 / SGSC1412 / ATCC 700720) OX=99287 GN=ttrA PE=1 SV=1//0 && PF01568:Molydopterin dinucleotide binding domain|PF00384:Molybdopterin oxidoreductase
VAGM001126	10.7107	47.3907	-2.13712	0.0074302	0.0459269	gnl|BL_ORD_ID|340950 sp|Q44554|RBPB_NOSS1 Putative RNA-binding protein RbpB OS=Nostoc sp. (strain PCC 7120 / SAG 25.82 / UTEX 2576) OX=103690 GN=rbpB PE=3 SV=3//7.51661e-11 && -
VAGM003803	474.008	170.072	1.47798	0.00746532	0.0460844	gnl|BL_ORD_ID|500563 sp|Q87MX6|UVRB_VIBPA UvrABC system protein B OS=Vibrio parahaemolyticus serotype O3:K6 (strain RIMD 2210633) OX=223926 GN=uvrB PE=3 SV=1//0 && PF02151:UvrB/uvrC motif|PF00271:Helicase conserved C-terminal domain|PF12344:Ultra-violet resistance protein B|PF04851:Type III restriction enzyme, res subunit
VAGM000486	18.3311	3.27992	2.45818	0.0075916	0.0468034	gnl|BL_ORD_ID|317106 sp|P14175|PROV_ECOLI Glycine betaine/proline betaine transport system ATP-binding protein ProV OS=Escherichia coli (strain K12) OX=83333 GN=proV PE=1 SV=1//9.51679e-80 && PF00005:ABC transporter
VAGM002277	182.924	907.135	-2.30976	0.00760546	0.0468285	gnl|BL_ORD_ID|6199 sp|P51066|ACEA_SALTY Isocitrate lyase OS=Salmonella typhimurium (strain LT2 / SGSC1412 / ATCC 700720) OX=99287 GN=aceA PE=3 SV=2//0 && PF00463:Isocitrate lyase family
VAGM001511	210.356	78.5175	1.42033	0.00769306	0.0473069	gnl|BL_ORD_ID|205290 sp|A7MIA0|KEFC_CROS8 Glutathione-regulated potassium-efflux system protein KefC OS=Cronobacter sakazakii (strain ATCC BAA-894) OX=290339 GN=kefC PE=3 SV=1//1.63355e-136 && PF00999:Sodium/hydrogen exchanger family|PF02254:TrkA-N domain
VAGM003170	88.4359	3511.99	-5.3103	0.00777647	0.0477583	gnl|BL_ORD_ID|120641 sp|P71055|EPSF_BACSU Putative glycosyltransferase EpsF OS=Bacillus subtilis (strain 168) OX=224308 GN=epsF PE=2 SV=1//4.92408e-25 && PF13439:Glycosyltransferase Family 4|PF00534:Glycosyl transferases group 1
VAGM003226	32.0475	7.45487	2.09683	0.00784276	0.0481036	-//- && -
VAGM004406	6.13836	33.7517	-2.44394	0.00787441	0.048206	gnl|BL_ORD_ID|326111 sp|P17162|PTSN_KLEOX Nitrogen regulatory protein OS=Klebsiella oxytoca OX=571 GN=ptsN PE=3 SV=1//1.02464e-57 && PF00359:Phosphoenolpyruvate-dependent sugar phosphotransferase system, EIIA 2
VAGM001396	13.7589	1.71627	2.91389	0.00787963	0.048206	gnl|BL_ORD_ID|520536 sp|O51195|Y173_BORBU Uncharacterized protein BB_0173 OS=Borrelia burgdorferi (strain ATCC 35210 / B31 / CIP 102532 / DSM 4680) OX=224326 GN=BB_0173 PE=4 SV=1//1.80533e-08 && PF13519:von Willebrand factor type A domain
VAGM000059	1.38778e-17	13.5455	-6.82701	0.00793542	0.0484852	gnl|BL_ORD_ID|15184 sp|P39049|ALXM_PHOS4 Alginate lyase OS=Photobacterium sp. (strain ATCC 43367) OX=39004 GN=alxM PE=1 SV=1//8.05545e-49 && PF08787:Alginate lyase
VAGM001411	15.283	2.8597	2.35977	0.00794916	0.0485072	gnl|BL_ORD_ID|132088 sp|P07822|FHUD_ECOLI Iron(3+)-hydroxamate-binding protein FhuD OS=Escherichia coli (strain K12) OX=83333 GN=fhuD PE=1 SV=3//1.94516e-30 && PF01497:Periplasmic binding protein
VAGM003545	1.38778e-17	13.6063	-6.83246	0.00797723	0.0486163	gnl|BL_ORD_ID|544733 sp|O07614|YHFO_BACSU Uncharacterized N-acetyltransferase YhfO OS=Bacillus subtilis (strain 168) OX=224308 GN=yhfO PE=3 SV=1//8.52212e-08 && PF00583:Acetyltransferase (GNAT) family
VAGM003443	1.38778e-17	10.7052	-6.49605	0.0080052	0.0487246	gnl|BL_ORD_ID|552630 sp|O05406|YRHP_BACSU Uncharacterized membrane protein YrhP OS=Bacillus subtilis (strain 168) OX=224308 GN=yrhP PE=3 SV=2//5.04225e-16 && PF01810:LysE type translocator
VAGM002965	217.976	83.8464	1.37578	0.00809277	0.049195	gnl|BL_ORD_ID|184606 sp|Q87Q74|HUTI_VIBPA Imidazolonepropionase OS=Vibrio parahaemolyticus serotype O3:K6 (strain RIMD 2210633) OX=223926 GN=hutI PE=3 SV=1//0 && PF01979:Amidohydrolase family
VAGM002362	42.7156	13.1882	1.68362	0.00813879	0.0494119	gnl|BL_ORD_ID|427041 sp|P48026|SAT1_MOUSE Diamine acetyltransferase 1 OS=Mus musculus OX=10090 GN=Sat1 PE=1 SV=1//1.25389e-12 && PF00583:Acetyltransferase (GNAT) family
VAGM001922	1.38778e-17	15.3074	-6.99817	0.00817055	0.0495417	-//- && -
VAGM000242	123.488	45.7523	1.42964	0.00825119	0.0499673	-//- && -
VAGM001905	1.38778e-17	10.9138	-6.52308	0.00827424	0.0500434	gnl|BL_ORD_ID|81504 sp|P32014|CTRB_NEIMB Capsule polysaccharide export inner-membrane protein CtrB OS=Neisseria meningitidis serogroup B (strain MC58) OX=122586 GN=ctrB PE=3 SV=1//1.20448e-12 && -
VAGM002237	12.2348	55.0103	-2.16488	0.00830336	0.0501561	gnl|BL_ORD_ID|27142 sp|P00888|AROF_ECOLI Phospho-2-dehydro-3-deoxyheptonate aldolase, Tyr-sensitive OS=Escherichia coli (strain K12) OX=83333 GN=aroF PE=1 SV=1//0 && PF00793:DAHP synthetase I family
VAGM002745	54.9077	14.0282	1.95343	0.00832607	0.0502297	gnl|BL_ORD_ID|117463 sp|P0AB01|ELYC_ECOLI Envelope biogenesis factor ElyC OS=Escherichia coli (strain K12) OX=83333 GN=elyC PE=4 SV=1//3.34322e-42 && PF02698:DUF218 domain
VAGM003535	1.38778e-17	10.5238	-6.46416	0.00839586	0.0505869	-//- && -
VAGM003687	51.8597	180.246	-1.79649	0.00846443	0.0509358	gnl|BL_ORD_ID|521993 sp|Q87N95|Y1980_VIBPA UPF0313 protein VP1980 OS=Vibrio parahaemolyticus serotype O3:K6 (strain RIMD 2210633) OX=223926 GN=VP1980 PE=3 SV=1//0 && PF11842:Domain of unknown function (DUF3362)|PF08497:Radical SAM N-terminal|PF04055:Radical SAM superfamily
VAGM001998	57.9558	18.2316	1.666	0.00850414	0.0511104	-//- && PF11736:Protein of unknown function (DUF3299)
VAGM001882	1.38778e-17	8.82662	-6.2151	0.00854528	0.0512932	gnl|BL_ORD_ID|518711 sp|P9WLW5|Y1507_MYCTU Uncharacterized protein Rv1507c OS=Mycobacterium tuberculosis (strain ATCC 25618 / H37Rv) OX=83332 GN=Rv1507c PE=1 SV=1//5.4228e-23 && PF08889:WbqC-like protein family
VAGM003985	737.66	244.539	1.59224	0.00865931	0.0519124	gnl|BL_ORD_ID|520532 sp|P9WGF6|Y1739_MYCTO Probable sulfate transporter MT1781 OS=Mycobacterium tuberculosis (strain CDC 1551 / Oshkosh) OX=83331 GN=MT1781 PE=3 SV=1//1.63308e-101 && PF00916:Sulfate permease family|PF01740:STAS domain
VAGM000385	1.38778e-17	11.7574	-6.62377	0.00869557	0.0520598	gnl|BL_ORD_ID|270036 sp|Q60C56|NIFW_METCA Nitrogenase-stabilizing/protective protein NifW OS=Methylococcus capsulatus (strain ATCC 33009 / NCIMB 11132 / Bath) OX=243233 GN=nifW PE=3 SV=1//2.18557e-06 && -
VAGM004793	86.9119	30.3189	1.51012	0.00870862	0.0520598	gnl|BL_ORD_ID|476125 sp|P05823|TNR0_ECOLX Transposon Tn2501 resolvase OS=Escherichia coli OX=562 GN=tnpR PE=3 SV=1//9.71768e-32 && PF00239:Resolvase, N terminal domain|PF02796:Helix-turn-helix domain of resolvase
VAGM003391	3.09013	23.3433	-2.88805	0.00871659	0.0520598	-//- && PF16806:Antiactivator protein ExsD
VAGM000998	1.56607	17.4375	-3.41813	0.0087385	0.0520904	gnl|BL_ORD_ID|543889 sp|P52037|YGFF_ECOLI Uncharacterized oxidoreductase YgfF OS=Escherichia coli (strain K12) OX=83333 GN=ygfF PE=1 SV=2//1.24951e-97 && PF00106:short chain dehydrogenase
VAGM002964	167.684	63.9733	1.38637	0.00874352	0.0520904	gnl|BL_ORD_ID|184149 sp|Q87Q75|HUTG_VIBPA Formimidoylglutamase OS=Vibrio parahaemolyticus serotype O3:K6 (strain RIMD 2210633) OX=223926 GN=hutG PE=3 SV=1//0 && PF00491:Arginase family
VAGM001937	1.38778e-17	10.248	-6.4326	0.00878358	0.0522639	-//- && -
VAGM001066	36.6196	10.232	1.81235	0.00880306	0.0523147	gnl|BL_ORD_ID|544563 sp|P54591|YHCG_BACSU Uncharacterized ABC transporter ATP-binding protein YhcG OS=Bacillus subtilis (strain 168) OX=224308 GN=yhcG PE=3 SV=1//1.93522e-32 && PF00005:ABC transporter
VAGM004112	1.38778e-17	11.1195	-6.53098	0.00893071	0.0530074	-//- && -
VAGM003475	1.38778e-17	13.054	-6.76597	0.00897993	0.0532334	-//- && -
VAGM004743	15.283	168.56	-3.45659	0.00907159	0.0537101	gnl|BL_ORD_ID|519513 sp|P44270|Y1602_HAEIN Uncharacterized protein HI_1602 OS=Haemophilus influenzae (strain ATCC 51907 / DSM 11121 / KW20 / Rd) OX=71421 GN=HI_1602 PE=3 SV=1//4.23563e-08 && PF07681:DoxX
VAGM001800	5722.66	970.309	2.56	0.00915094	0.0541129	gnl|BL_ORD_ID|153031 sp|P19904|GLN1B_VIBAL Glutamine synthetase OS=Vibrio alginolyticus OX=663 GN=glnA PE=3 SV=1//0 && PF03951:Glutamine synthetase, beta-Grasp domain|PF00120:Glutamine synthetase, catalytic domain
VAGM000018	16.8071	2.1549	2.92995	0.00919719	0.054292	gnl|BL_ORD_ID|86432 sp|P0ABJ8|CYOD_SHIFL Cytochrome bo(3) ubiquinol oxidase subunit 4 OS=Shigella flexneri OX=623 GN=cyoD PE=3 SV=1//2.60398e-22 && PF03626:Prokaryotic Cytochrome C oxidase subunit IV
VAGM002050	1.38778e-17	67.3688	-9.12459	0.00920397	0.054292	gnl|BL_ORD_ID|516390 sp|Q58652|Y1255_METJA Uncharacterized glycosyltransferase MJ1255 OS=Methanocaldococcus jannaschii (strain ATCC 43067 / DSM 2661 / JAL-1 / JCM 10045 / NBRC 100440) OX=243232 GN=MJ1255 PE=3 SV=2//1.00859e-08 && PF13528:Glycosyl transferase family 1
VAGM002061	470.96	131.103	1.84484	0.00924519	0.054468	gnl|BL_ORD_ID|150089 sp|P45511|GLDA_CITFR Glycerol dehydrogenase OS=Citrobacter freundii OX=546 GN=dhaD PE=1 SV=1//2.95305e-157 && PF00465:Iron-containing alcohol dehydrogenase
VAGM001674	1.38778e-17	9.90368	-6.38603	0.00926327	0.0545072	gnl|BL_ORD_ID|10791 sp|P42328|ADH3_GEOSE Alcohol dehydrogenase OS=Geobacillus stearothermophilus OX=1422 PE=1 SV=1//8.27432e-48 && PF00107:Zinc-binding dehydrogenase|PF08240:Alcohol dehydrogenase GroES-like domain
VAGM001919	1.38778e-17	8.96915	-6.24335	0.00927779	0.0545256	-//- && PF01554:MatE
VAGM001995	769.663	222.061	1.79304	0.00937398	0.0549825	gnl|BL_ORD_ID|86903 sp|Q87SX6|CYSC_VIBPA Adenylyl-sulfate kinase OS=Vibrio parahaemolyticus serotype O3:K6 (strain RIMD 2210633) OX=223926 GN=cysC PE=3 SV=1//1.1138e-140 && PF01583:Adenylylsulphate kinase
VAGM000480	138.728	671.84	-2.27548	0.00937855	0.0549825	gnl|BL_ORD_ID|224945 sp|Q87GU5|LUXQ_VIBPA Autoinducer 2 sensor kinase/phosphatase LuxQ OS=Vibrio parahaemolyticus serotype O3:K6 (strain RIMD 2210633) OX=223926 GN=luxQ PE=3 SV=1//1.34974e-81 && PF00072:Response regulator receiver domain|PF00512:His Kinase A (phospho-acceptor) domain|PF02518:Histidine kinase-, DNA gyrase B-, and HSP90-like ATPase
VAGM002810	1.38778e-17	9.00552	-6.23565	0.00940432	0.055066	-//- && PF11860:Protein of unknown function (DUF3380)
VAGM004542	766.615	250.823	1.61148	0.0094697	0.055381	gnl|BL_ORD_ID|382791 sp|Q87L11|RLMB_VIBPA 23S rRNA (guanosine-2&apos;-O-)-methyltransferase RlmB OS=Vibrio parahaemolyticus serotype O3:K6 (strain RIMD 2210633) OX=223926 GN=rlmB PE=3 SV=1//1.39059e-173 && PF00588:SpoU rRNA Methylase family|PF08032:RNA 2'-O ribose methyltransferase substrate binding
VAGM001585	25.9514	6.41712	1.99918	0.00949648	0.0554697	-//- && -
VAGM003719	112.82	1328.39	-3.55673	0.00953764	0.0556421	gnl|BL_ORD_ID|488521 sp|Q9Z4S7|TTRC_SALTY Tetrathionate reductase subunit C OS=Salmonella typhimurium (strain LT2 / SGSC1412 / ATCC 700720) OX=99287 GN=ttrC PE=1 SV=1//9.86467e-32 && PF03916:Polysulphide reductase, NrfD
VAGM002982	1.56607	20.3569	-3.64537	0.00960504	0.0559669	-//- && PF03547:Membrane transport protein
VAGM004174	4.61423	27.3015	-2.5454	0.00963483	0.0560721	gnl|BL_ORD_ID|418887 sp|A7MUT5|RSMC_VIBCB Ribosomal RNA small subunit methyltransferase C OS=Vibrio campbellii (strain ATCC BAA-1116 / BB120) OX=338187 GN=rsmC PE=3 SV=1//0 && PF05175:Methyltransferase small domain|PF08468:Methyltransferase small domain N-terminal
VAGM000874	1.38778e-17	77.0675	-9.31813	0.0096799	0.0562659	gnl|BL_ORD_ID|129538 sp|Q44123|FBPB_ACTPL Ferric transport system permease protein FbpB OS=Actinobacillus pleuropneumoniae OX=715 GN=fbpB PE=3 SV=1//2.07626e-35 && PF00528:Binding-protein-dependent transport system inner membrane component
VAGM001683	1.38778e-17	9.33131	-6.28513	0.00970976	0.0563303	gnl|BL_ORD_ID|553928 sp|P54956|YXEQ_BACSU Uncharacterized protein YxeQ OS=Bacillus subtilis (strain 168) OX=224308 GN=yxeQ PE=3 SV=2//9.76396e-20 && PF03972:MmgE/PrpD family
VAGM001318	45.7637	14.0563	1.68617	0.00971457	0.0563303	gnl|BL_ORD_ID|134253 sp|Q9I4N1|FLII_PSEAE Flagellum-specific ATP synthase OS=Pseudomonas aeruginosa (strain ATCC 15692 / DSM 22644 / CIP 104116 / JCM 14847 / LMG 12228 / 1C / PRS 101 / PAO1) OX=208964 GN=fliI PE=3 SV=1//5.98747e-158 && PF00006:ATP synthase alpha/beta family, nucleotide-binding domain
VAGM001782	221.024	82.4477	1.42222	0.00972727	0.0563356	gnl|BL_ORD_ID|465259 sp|P44560|TATC_HAEIN Sec-independent protein translocase protein TatC OS=Haemophilus influenzae (strain ATCC 51907 / DSM 11121 / KW20 / Rd) OX=71421 GN=tatC PE=3 SV=1//1.958e-124 && PF00902:Sec-independent protein translocase protein (TatC)
VAGM001724	42.7156	144.043	-1.75328	0.00981327	0.0567649	gnl|BL_ORD_ID|85684 sp|P11732|CYC5_AZOVI Cytochrome c5 OS=Azotobacter vinelandii OX=354 PE=1 SV=1//2.60999e-17 && PF13442:Cytochrome C oxidase, cbb3-type, subunit III
VAGM004339	30.5235	8.49318	1.82173	0.00985533	0.056899	gnl|BL_ORD_ID|324477 sp|Q45399|PTEB_GEOSE PTS system cellobiose-specific EIIB component OS=Geobacillus stearothermophilus OX=1422 GN=celA PE=1 SV=1//9.57697e-20 && -
VAGM001766	53.3837	17.9855	1.55941	0.00986027	0.056899	gnl|BL_ORD_ID|513319 sp|Q55452|Y036_SYNY3 Uncharacterized protein sll0036 OS=Synechocystis sp. (strain PCC 6803 / Kazusa) OX=1111708 GN=sll0036 PE=3 SV=1//1.14736e-37 && PF00781:Diacylglycerol kinase catalytic domain|PF00782:Dual specificity phosphatase, catalytic domain
VAGM002356	1.38778e-17	15.2806	-6.99446	0.00989397	0.0570246	-//- && -
VAGM004382	294.176	106.408	1.46726	0.00997681	0.0574328	-//- && PF09834:Predicted membrane protein (DUF2061)
VAGM003855	1.38778e-17	8.82338	-6.21372	0.0101424	0.0582845	gnl|BL_ORD_ID|312363 sp|P19405|PPB3_BACSU Alkaline phosphatase 3 OS=Bacillus subtilis (strain 168) OX=224308 GN=phoB PE=1 SV=4//3.71847e-53 && PF00245:Alkaline phosphatase
VAGM002478	128.06	46.4838	1.46265	0.0101492	0.0582845	gnl|BL_ORD_ID|62075 sp|P13670|CHB_VIBHA N,N&apos;-diacetylchitobiase OS=Vibrio harveyi OX=669 GN=chb PE=1 SV=1//0 && PF00728:Glycosyl hydrolase family 20, catalytic domain|PF03173:Putative carbohydrate binding domain|PF02838:Glycosyl hydrolase family 20, domain 2
VAGM001403	16.8071	2.70918	2.54398	0.0102081	0.0585525	gnl|BL_ORD_ID|79356 sp|P52106|CSGD_ECOLI CsgBAC operon transcriptional regulatory protein OS=Escherichia coli (strain K12) OX=83333 GN=csgD PE=1 SV=1//2.28326e-34 && PF00196:Bacterial regulatory proteins, luxR family
VAGM002888	82.3399	25.6126	1.67901	0.0103695	0.0594068	gnl|BL_ORD_ID|168485 sp|Q87QG0|HCP_VIBPA Hydroxylamine reductase OS=Vibrio parahaemolyticus serotype O3:K6 (strain RIMD 2210633) OX=223926 GN=hcp PE=3 SV=1//0 && PF03063:Prismane/CO dehydrogenase family
VAGM002166	1.38778e-17	9.89132	-6.38355	0.0104346	0.0597085	gnl|BL_ORD_ID|71814 sp|A4VJ38|COBD_PSEU5 Cobalamin biosynthesis protein CobD OS=Pseudomonas stutzeri (strain A1501) OX=379731 GN=cobD PE=3 SV=1//4.08381e-20 && PF03186:CobD/Cbib protein
VAGM001334	10.7107	408.973	-5.24473	0.0105767	0.0604489	gnl|BL_ORD_ID|303819 sp|P13792|PHOP_BACSU Alkaline phosphatase synthesis transcriptional regulatory protein PhoP OS=Bacillus subtilis (strain 168) OX=224308 GN=phoP PE=1 SV=4//1.00509e-32 && PF00486:Transcriptional regulatory protein, C terminal|PF00072:Response regulator receiver domain
VAGM001631	1.38778e-17	9.19515	-6.27867	0.0107405	0.0613117	gnl|BL_ORD_ID|110749 sp|Q8Z4J7|EAMB_SALTI Cysteine/O-acetylserine efflux protein OS=Salmonella typhi OX=90370 GN=eamB PE=3 SV=1//5.81599e-10 && PF01810:LysE type translocator
VAGM004179	1.38778e-17	10.7386	-6.49238	0.0109234	0.0622748	gnl|BL_ORD_ID|522477 sp|Q8YDH0|Y206_BRUME Putative peptide import ATP-binding protein BMEII0206 OS=Brucella melitensis biotype 1 (strain 16M / ATCC 23456 / NCTC 10094) OX=224914 GN=BMEII0206 PE=3 SV=1//3.03783e-85 && PF08352:Oligopeptide/dipeptide transporter, C-terminal region|PF00005:ABC transporter
VAGM002151	5247.17	1674.75	1.64751	0.0109352	0.0622748	gnl|BL_ORD_ID|139724 sp|P0A9A6|FTSZ_ECOLI Cell division protein FtsZ OS=Escherichia coli (strain K12) OX=83333 GN=ftsZ PE=1 SV=1//1.33169e-180 && PF12327:FtsZ family, C-terminal domain|PF00091:Tubulin/FtsZ family, GTPase domain
VAGM004338	25.9514	6.84303	1.89695	0.0109705	0.062401	gnl|BL_ORD_ID|324479 sp|Q45400|PTEC_GEOSE PTS system cellobiose-specific EIIC component OS=Geobacillus stearothermophilus OX=1422 GN=celB PE=3 SV=1//2.22995e-85 && PF02378:Phosphotransferase system, EIIC
VAGM004478	44.2396	12.4954	1.80994	0.0111244	0.0632013	gnl|BL_ORD_ID|314631 sp|Q87L73|PRIB_VIBPA Primosomal replication protein N OS=Vibrio parahaemolyticus serotype O3:K6 (strain RIMD 2210633) OX=223926 GN=priB PE=3 SV=1//4.35057e-64 && -
VAGM002738	12.2348	487.953	-5.30879	0.0112146	0.0636384	gnl|BL_ORD_ID|475182 sp|Q8MXN7|TM41_DICDI Transmembrane protein 41 homolog OS=Dictyostelium discoideum OX=44689 GN=DDB_G0275543 PE=3 SV=2//1.15317e-15 && PF09335:SNARE associated Golgi protein
VAGM002567	1153.71	366.264	1.65494	0.0112519	0.0637741	gnl|BL_ORD_ID|429335 sp|G4V4G6|SDHA_SERS3 Succinate dehydrogenase flavoprotein subunit OS=Serratia sp. (strain ATCC 39006) OX=104623 GN=sdhA PE=1 SV=1//0 && PF00890:FAD binding domain|PF02910:Fumarate reductase flavoprotein C-term
VAGM003172	62.5278	1962.6	-4.97042	0.0112838	0.0638793	gnl|BL_ORD_ID|488619 sp|O32267|TUAH_BACSU Putative teichuronic acid biosynthesis glycosyltransferase TuaH OS=Bacillus subtilis (strain 168) OX=224308 GN=tuaH PE=2 SV=1//6.659e-17 && PF13692:Glycosyl transferases group 1
VAGM000469	12.2348	48.2318	-1.97551	0.0113083	0.0639423	-//- && PF13645:L,D-transpeptidase catalytic domain
VAGM003525	1.38778e-17	10.1822	-6.42274	0.0113943	0.0642914	-//- && -
VAGM001968	47.2877	15.8573	1.56285	0.011397	0.0642914	gnl|BL_ORD_ID|404276 sp|A7N0J0|RS14_VIBCB 30S ribosomal protein S14 OS=Vibrio campbellii (strain ATCC BAA-1116 / BB120) OX=338187 GN=rpsN PE=3 SV=1//1.71863e-69 && PF00253:Ribosomal protein S14p/S29e
VAGM003311	4.61423	27.9619	-2.58501	0.011419	0.0643394	gnl|BL_ORD_ID|335414 sp|Q6AYT0|QOR_RAT Quinone oxidoreductase OS=Rattus norvegicus OX=10116 GN=Cryz PE=2 SV=1//9.40412e-25 && PF08240:Alcohol dehydrogenase GroES-like domain|PF00107:Zinc-binding dehydrogenase
VAGM002163	1.56607	18.8127	-3.52683	0.0114382	0.064372	gnl|BL_ORD_ID|524099 sp|Q9KPI4|Y2383_VIBCH Uncharacterized HTH-type transcriptional regulator VC_2383 OS=Vibrio cholerae serotype O1 (strain ATCC 39315 / El Tor Inaba N16961) OX=243277 GN=VC_2383 PE=4 SV=1//5.80034e-143 && PF03466:LysR substrate binding domain|PF00126:Bacterial regulatory helix-turn-helix protein, lysR family
VAGM003331	3.09013	22.2938	-2.82706	0.0116042	0.065222	-//- && PF12844:Helix-turn-helix domain
VAGM001230	1.38778e-17	18.5017	-7.26581	0.0116295	0.065222	-//- && -
VAGM003181	207.308	1738.55	-3.06756	0.0116302	0.065222	gnl|BL_ORD_ID|208071 sp|Q03961|KPSD1_ECOLX Polysialic acid transport protein KpsD OS=Escherichia coli OX=562 GN=kpsD PE=1 SV=2//1.35348e-11 && PF02563:Polysaccharide biosynthesis/export protein|PF10531:SLBB domain
VAGM003342	199.688	1473.92	-2.88341	0.0116629	0.0653289	gnl|BL_ORD_ID|317398 sp|Q8EJW2|PRPC_SHEON 2-methylcitrate synthase OS=Shewanella oneidensis (strain MR-1) OX=211586 GN=prpC PE=3 SV=1//0 && PF00285:Citrate synthase
VAGM001974	128.06	47.0693	1.43681	0.0117958	0.0659956	gnl|BL_ORD_ID|359311 sp|Q87SZ4|RL15_VIBPA 50S ribosomal protein L15 OS=Vibrio parahaemolyticus serotype O3:K6 (strain RIMD 2210633) OX=223926 GN=rplO PE=3 SV=1//8.15434e-66 && PF00828:Ribosomal protein L18e/L15
VAGM004795	1.38778e-17	8.99885	-6.24567	0.0118172	0.0660381	gnl|BL_ORD_ID|73549 sp|P45049|COMM_HAEIN Competence protein ComM OS=Haemophilus influenzae (strain ATCC 51907 / DSM 11121 / KW20 / Rd) OX=71421 GN=comM PE=1 SV=1//2.32574e-84 && PF13541:Subunit ChlI of Mg-chelatase|PF01078:Magnesium chelatase, subunit ChlI
VAGM000841	70.1478	24.347	1.52526	0.011883	0.0663283	-//- && -
VAGM003662	7.6625	0.635545	3.46065	0.0119037	0.066366	gnl|BL_ORD_ID|221237 sp|P22100|LPW_VIBPA trp operon leader peptide OS=Vibrio parahaemolyticus serotype O3:K6 (strain RIMD 2210633) OX=223926 GN=trpL PE=4 SV=2//9.96103e-11 && -
VAGM002801	377.996	147.707	1.35448	0.0119359	0.066468	-//- && -
VAGM000637	80.8158	30.9242	1.38239	0.0119504	0.0664717	-//- && PF08239:Bacterial SH3 domain
VAGM003558	1.38778e-17	9.05327	-6.25234	0.012023	0.0667974	-//- && -
VAGM003502	1.38778e-17	9.58883	-6.33983	0.0120624	0.0669388	-//- && -
VAGM003498	1.38778e-17	10.3901	-6.45095	0.0121261	0.0671945	-//- && PF07885:Ion channel|PF13599:Pentapeptide repeats (9 copies)
VAGM001436	25.9514	6.05043	2.05849	0.0121366	0.0671945	gnl|BL_ORD_ID|82137 sp|P76113|CURA_ECOLI NADPH-dependent curcumin reductase OS=Escherichia coli (strain K12) OX=83333 GN=curA PE=1 SV=3//1.72256e-168 && PF00107:Zinc-binding dehydrogenase|PF16884:N-terminal domain of oxidoreductase
Novel00040	1697.78	8119.66	-2.25772	0.0122794	0.0678575	-
VAGM002958	32.0475	110.948	-1.78999	0.0122848	0.0678575	-//- && PF11813:Protein of unknown function (DUF3334)
VAGM004601	10.7107	63.2296	-2.55623	0.0123355	0.0680591	gnl|BL_ORD_ID|524676 sp|P31640|Y2524_CUPNH Uncharacterized symporter H16_A2524 OS=Cupriavidus necator (strain ATCC 17699 / H16 / DSM 428 / Stanier 337) OX=381666 GN=H16_A2524 PE=3 SV=2//8.2072e-34 && PF00474:Sodium:solute symporter family
VAGM000819	1.56607	17.4709	-3.42024	0.0124463	0.0685908	gnl|BL_ORD_ID|549669 sp|O34416|YOAV_BACSU Uncharacterized transporter YoaV OS=Bacillus subtilis (strain 168) OX=224308 GN=yoaV PE=3 SV=1//1.49583e-07 && PF00892:EamA-like transporter family
VAGM003182	125.012	1999	-3.99832	0.0126577	0.0696756	gnl|BL_ORD_ID|291261 sp|Q89AJ5|PAL_BUCBP Peptidoglycan-associated lipoprotein OS=Buchnera aphidicola subsp. Baizongia pistaciae (strain Bp) OX=224915 GN=pal PE=3 SV=1//1.17865e-13 && PF00691:OmpA family
VAGM000978	1.38778e-17	8.11185	-6.10158	0.0127476	0.0700898	-//- && -
VAGM004597	27.4754	129.652	-2.2349	0.0127674	0.0701182	gnl|BL_ORD_ID|107024 sp|Q87KW0|DSBD_VIBPA Thiol:disulfide interchange protein DsbD OS=Vibrio parahaemolyticus serotype O3:K6 (strain RIMD 2210633) OX=223926 GN=dsbD PE=3 SV=1//0 && PF13899:Thioredoxin-like|PF02683:Cytochrome C biogenesis protein transmembrane region|PF11412:Disulphide bond corrector protein DsbC
VAGM000069	1.38778e-17	9.33906	-6.30255	0.0127936	0.0701811	gnl|BL_ORD_ID|126238 sp|Q9X248|FABG_THEMA 3-oxoacyl-[acyl-carrier-protein] reductase FabG OS=Thermotoga maritima (strain ATCC 43589 / MSB8 / DSM 3109 / JCM 10099) OX=243274 GN=fabG PE=3 SV=1//4.88625e-36 && PF00106:short chain dehydrogenase
VAGM000753	7.6625	0.813873	2.99564	0.0128148	0.070217	-//- && -
VAGM004539	3.09013	21.1557	-2.75236	0.0129289	0.0707607	-//- && -
VAGM003096	16.8071	3.48894	2.23132	0.0129576	0.070837	gnl|BL_ORD_ID|111757 sp|Q87NZ8|ECTC_VIBPA L-ectoine synthase OS=Vibrio parahaemolyticus serotype O3:K6 (strain RIMD 2210633) OX=223926 GN=ectC PE=3 SV=1//1.35682e-82 && PF06339:Ectoine synthase
VAGM003184	1.38778e-17	23.9878	-7.63668	0.0130032	0.0710047	-//- && -
VAGM001112	899.203	305.136	1.5587	0.0130276	0.0710568	gnl|BL_ORD_ID|296069 sp|P37649|PDEK_ECOLI Probable cyclic di-GMP phosphodiesterase PdeK OS=Escherichia coli (strain K12) OX=83333 GN=pdeK PE=1 SV=3//2.81557e-18 && PF00563:EAL domain|PF00990:Diguanylate cyclase, GGDEF domain|PF16448:LapD/MoxY periplasmic domain
VAGM002369	12.2348	1.80639	2.70725	0.0130754	0.0712362	-//- && -
VAGM002327	10.7107	45.6039	-2.08792	0.0130983	0.07128	-//- && -
VAGM001145	41.1916	13.6019	1.58307	0.0132943	0.0722642	gnl|BL_ORD_ID|12417 sp|P0A251|AHPC_SALTY Alkyl hydroperoxide reductase C OS=Salmonella typhimurium (strain LT2 / SGSC1412 / ATCC 700720) OX=99287 GN=ahpC PE=1 SV=2//2.02445e-112 && PF00578:AhpC/TSA family|PF10417:C-terminal domain of 1-Cys peroxiredoxin
VAGM000150	114.344	46.2576	1.30166	0.0133929	0.0726455	-//- && PF05235:CHAD domain
VAGM001107	4.61423	27.2374	-2.54233	0.0133949	0.0726455	gnl|BL_ORD_ID|133353 sp|A0A0H2ZDT7|FLDP_PSEAB Flavodoxin FldP OS=Pseudomonas aeruginosa (strain UCBPP-PA14) OX=208963 GN=fldP PE=2 SV=1//6.66886e-24 && PF03358:NADPH-dependent FMN reductase
VAGM003183	114.344	3285	-4.84351	0.0134881	0.073068	gnl|BL_ORD_ID|439871 sp|P35147|SP2AA_BACME Anti-sigma F factor antagonist OS=Bacillus megaterium OX=1404 GN=spoIIAA PE=3 SV=1//1.03262e-06 && PF13466:STAS domain
VAGM001988	6.13836	29.1318	-2.2338	0.0136548	0.073845	-//- && PF00027:Cyclic nucleotide-binding domain
VAGM003004	18.3311	62.7585	-1.77152	0.0136624	0.073845	gnl|BL_ORD_ID|553743 sp|P39592|YWBI_BACSU Uncharacterized HTH-type transcriptional regulator YwbI OS=Bacillus subtilis (strain 168) OX=224308 GN=ywbI PE=4 SV=1//5.99841e-42 && PF03466:LysR substrate binding domain|PF00126:Bacterial regulatory helix-turn-helix protein, lysR family
VAGM002205	1.38778e-17	8.77074	-6.20646	0.0137362	0.0741597	-//- && -
VAGM003523	1.38778e-17	7.90115	-6.0616	0.0138467	0.0746724	-//- && -
VAGM002486	88.4359	29.7276	1.57261	0.0139864	0.0753405	gnl|BL_ORD_ID|285812 sp|P24017|OMPA_KLEPN Outer membrane protein A OS=Klebsiella pneumoniae OX=573 GN=ompA PE=1 SV=2//1.06253e-34 && PF00691:OmpA family|PF01389:OmpA-like transmembrane domain
VAGM003686	297.224	1378.77	-2.21355	0.0140071	0.0753673	gnl|BL_ORD_ID|526709 sp|Q04855|Y3085_AZOC5 Uncharacterized protein AZC_3085 OS=Azorhizobium caulinodans (strain ATCC 43989 / DSM 5975 / JCM 20966 / NBRC 14845 / NCIMB 13405 / ORS 571) OX=438753 GN=AZC_3085 PE=4 SV=1//1.00624e-31 && PF00563:EAL domain|PF00571:CBS domain|PF00989:PAS fold
VAGM002714	7.6625	34.2812	-2.15182	0.0140676	0.0756075	gnl|BL_ORD_ID|193179 sp|Q9I5W4|IMPA_PSEAE Immunomodulating metalloprotease OS=Pseudomonas aeruginosa (strain ATCC 15692 / DSM 22644 / CIP 104116 / JCM 14847 / LMG 12228 / 1C / PRS 101 / PAO1) OX=208964 GN=impA PE=1 SV=1//4.04864e-56 && PF13402:Peptidase M60, enhancin and enhancin-like
Novel00006	173.78	2325.21	-3.74144	0.014258	0.076483	-
VAGM002536	1.38778e-17	11.8653	-6.62599	0.0142625	0.076483	-//- && -
VAGM004468	21.3792	70.7662	-1.72321	0.0149819	0.0802505	gnl|BL_ORD_ID|62594 sp|Q9X1V3|CHEX_THEMA CheY-P phosphatase CheX OS=Thermotoga maritima (strain ATCC 43589 / MSB8 / DSM 3109 / JCM 10099) OX=243274 GN=cheX PE=1 SV=1//5.46386e-08 && PF13690:Chemotaxis phosphatase CheX
VAGM003254	1.38778e-17	7.66208	-6.01594	0.0150101	0.0803113	-//- && -
VAGM001563	48.8117	16.7807	1.52411	0.0150698	0.0804911	gnl|BL_ORD_ID|488356 sp|P45463|TTDR_ECOLI HTH-type transcriptional activator TtdR OS=Escherichia coli (strain K12) OX=83333 GN=ttdR PE=4 SV=2//8.00391e-32 && PF03466:LysR substrate binding domain|PF00126:Bacterial regulatory helix-turn-helix protein, lysR family
VAGM002015	182.924	76.7736	1.25119	0.0150773	0.0804911	gnl|BL_ORD_ID|493309 sp|Q9KP38|UBIX_VIBCH Flavin prenyltransferase UbiX OS=Vibrio cholerae serotype O1 (strain ATCC 39315 / El Tor Inaba N16961) OX=243277 GN=ubiX PE=3 SV=1//2.79807e-130 && PF02441:Flavoprotein
VAGM000859	15.283	52.3497	-1.76994	0.0151013	0.080529	-//- && -
VAGM003853	27.4754	102.103	-1.89311	0.0152017	0.0809739	-//- && PF04187:Haem-binding uptake, Tiki superfamily, ChaN
VAGM001265	12.2348	44.4673	-1.85388	0.015278	0.0812897	gnl|BL_ORD_ID|541156 sp|P42401|YCKC_BACSU Uncharacterized protein YckC OS=Bacillus subtilis (strain 168) OX=224308 GN=yckC PE=4 SV=2//1.99165e-06 && PF06271:RDD family
VAGM003911	25.9514	7.14538	1.83806	0.0154585	0.0821587	gnl|BL_ORD_ID|56141 sp|Q87ML2|CCME_VIBPA Cytochrome c-type biogenesis protein CcmE OS=Vibrio parahaemolyticus serotype O3:K6 (strain RIMD 2210633) OX=223926 GN=ccmE PE=3 SV=1//2.55513e-114 && PF03100:CcmE
VAGM000330	1.56607	18.915	-3.53539	0.0155607	0.0825605	gnl|BL_ORD_ID|153518 sp|P41083|GLNP_RICPR Putative glutamine transport system permease protein GlnP OS=Rickettsia prowazekii (strain Madrid E) OX=272947 GN=glnP PE=3 SV=1//1.77667e-30 && PF00528:Binding-protein-dependent transport system inner membrane component
VAGM001584	32.0475	9.51307	1.73801	0.0155687	0.0825605	-//- && PF02104:SURF1 family
VAGM000009	388.664	133.315	1.54369	0.0156347	0.0827502	gnl|BL_ORD_ID|4693 sp|Q9D7B6|ACAD8_MOUSE Isobutyryl-CoA dehydrogenase, mitochondrial OS=Mus musculus OX=10090 GN=Acad8 PE=1 SV=2//4.66327e-157 && PF00441:Acyl-CoA dehydrogenase, C-terminal domain|PF02771:Acyl-CoA dehydrogenase, N-terminal domain|PF02770:Acyl-CoA dehydrogenase, middle domain
VAGM003562	1.38778e-17	16.0707	-7.06401	0.0156391	0.0827502	-//- && -
VAGM002946	24.4273	82.1754	-1.74966	0.0156818	0.0828846	gnl|BL_ORD_ID|426641 sp|P0AFY5|SANA_SHIFL Protein SanA OS=Shigella flexneri OX=623 GN=sanA PE=3 SV=1//1.88875e-64 && PF02698:DUF218 domain
VAGM004695	135.68	56.0265	1.27282	0.0158948	0.0839176	-//- && PF07690:Major Facilitator Superfamily
VAGM002747	141.776	56.3743	1.33096	0.0160132	0.0844437	gnl|BL_ORD_ID|253621 sp|Q87QW4|MUKF_VIBPA Chromosome partition protein MukF OS=Vibrio parahaemolyticus serotype O3:K6 (strain RIMD 2210633) OX=223926 GN=mukF PE=3 SV=1//0 && PF03882:KicB killing factor
VAGM002292	944.923	294.474	1.68179	0.0160409	0.0844437	gnl|BL_ORD_ID|195849 sp|P0ACD7|ISCU_SHIFL Iron-sulfur cluster assembly scaffold protein IscU OS=Shigella flexneri OX=623 GN=iscU PE=3 SV=1//1.11333e-78 && PF01592:NifU-like N terminal domain
VAGM003217	155.492	39.2239	1.98666	0.0160475	0.0844437	-//- && -
VAGM001889	48.8117	15.8804	1.62137	0.0162547	0.0854397	gnl|BL_ORD_ID|205118 sp|P0AC75|KDTA_ECOLI 3-deoxy-D-manno-octulosonic acid transferase OS=Escherichia coli (strain K12) OX=83333 GN=waaA PE=1 SV=1//1.31743e-96 && PF04413:3-Deoxy-D-manno-octulosonic-acid transferase (kdotransferase)|PF00534:Glycosyl transferases group 1
VAGM001890	86.9119	33.7084	1.36413	0.0163301	0.085742	gnl|BL_ORD_ID|347654 sp|P37692|RFAF_ECOLI ADP-heptose--LPS heptosyltransferase 2 OS=Escherichia coli (strain K12) OX=83333 GN=rfaF PE=1 SV=1//2.96004e-116 && PF01075:Glycosyltransferase family 9 (heptosyltransferase)
VAGM003976	86.9119	35.5866	1.28237	0.0163589	0.0857991	-//- && PF09839:Uncharacterized protein conserved in bacteria (DUF2066)
VAGM000381	4.61423	25.3118	-2.43856	0.0163886	0.0858606	-//- && PF03819:MazG nucleotide pyrophosphohydrolase domain
VAGM000110	118.916	43.9755	1.42683	0.0164741	0.086214	-//- && PF06761:Intracellular multiplication and human macrophage-killing|PF06744:Type VI secretion protein IcmF C-terminal|PF14331:ImcF-related N-terminal domain
VAGM001059	24.4273	83.2323	-1.76835	0.0166585	0.0870833	gnl|BL_ORD_ID|168840 sp|B1JQ39|HDFR_YERPY HTH-type transcriptional regulator HdfR OS=Yersinia pseudotuberculosis serotype O:3 (strain YPIII) OX=502800 GN=hdfR PE=3 SV=1//1.6657e-45 && PF03466:LysR substrate binding domain|PF00126:Bacterial regulatory helix-turn-helix protein, lysR family
VAGM001484	19.8552	67.6384	-1.76814	0.0167096	0.087255	gnl|BL_ORD_ID|312695 sp|P0A9L5|PPIC_ECOLI Peptidyl-prolyl cis-trans isomerase C OS=Escherichia coli (strain K12) OX=83333 GN=ppiC PE=1 SV=2//1.77353e-37 && -
VAGM002713	44.2396	15.8279	1.47418	0.016834	0.087783	gnl|BL_ORD_ID|271468 sp|P35113|NOCM_AGRFC Nopaline transport system permease protein NocM OS=Agrobacterium fabrum (strain C58 / ATCC 33970) OX=176299 GN=nocM PE=3 SV=1//8.11974e-63 && PF00528:Binding-protein-dependent transport system inner membrane component
VAGM001637	13.7589	2.79432	2.22698	0.0168474	0.087783	gnl|BL_ORD_ID|535789 sp|P44070|Y902_HAEIN Probable membrane transporter protein HI_0902 OS=Haemophilus influenzae (strain ATCC 51907 / DSM 11121 / KW20 / Rd) OX=71421 GN=HI_0902 PE=3 SV=1//4.74612e-25 && PF01925:Sulfite exporter TauE/SafE
Novel00032	37623	12339.9	1.60827	0.0168754	0.0878332	-
VAGM002374	1.38778e-17	9.02896	-6.23079	0.0170021	0.0883962	-//- && -
VAGM000860	13.7589	52.8095	-1.93947	0.0170421	0.088445	-//- && PF02698:DUF218 domain
VAGM001345	141.776	634.476	-2.16155	0.0170485	0.088445	gnl|BL_ORD_ID|552509 sp|P42915|YRAJ_ECOLI Outer membrane usher protein YraJ OS=Escherichia coli (strain K12) OX=83333 GN=yraJ PE=2 SV=1//4.75242e-13 && PF00577:Outer membrane usher protein
VAGM002930	448.1	1878.54	-2.06757	0.0171608	0.0889311	gnl|BL_ORD_ID|468588 sp|Q5E6F5|TFOX_VIBF1 DNA transformation protein TfoX1 OS=Vibrio fischeri (strain ATCC 700601 / ES114) OX=312309 GN=tfoX1 PE=2 SV=1//3.84003e-81 && PF04993:TfoX N-terminal domain|PF04994:TfoX C-terminal domain
VAGM002437	118.916	49.2872	1.26994	0.0171873	0.0889716	gnl|BL_ORD_ID|516050 sp|A7MY91|Y1213_VIBCB UPF0250 protein VIBHAR_01213 OS=Vibrio campbellii (strain ATCC BAA-1116 / BB120) OX=338187 GN=VIBHAR_01213 PE=3 SV=1//1.03656e-63 && -
VAGM000100	61.0038	202.326	-1.72948	0.0172409	0.0891527	-//- && -
sRNA00096	246.932	99.1553	1.31651	0.0173054	0.0893894	-
VAGM004354	4.61423	25.3833	-2.44446	0.0173325	0.0894326	-//- && -
VAGM003043	9.18662	36.7283	-1.99349	0.0175039	0.0902197	-//- && PF12680:SnoaL-like domain
VAGM003656	94.5319	31.1369	1.59151	0.0176164	0.0907015	gnl|BL_ORD_ID|113557 sp|Q87NC0|EFPL_VIBPA Elongation factor P-like protein OS=Vibrio parahaemolyticus serotype O3:K6 (strain RIMD 2210633) OX=223926 GN=VP1948 PE=3 SV=1//5.02449e-135 && PF08207:Elongation factor P (EF-P) KOW-like domain|PF09285:Elongation factor P, C-terminal|PF01132:Elongation factor P (EF-P) OB domain
VAGM004227	172.256	71.6947	1.26066	0.0177849	0.0914709	gnl|BL_ORD_ID|351329 sp|Q87LS9|RIMM_VIBPA Ribosome maturation factor RimM OS=Vibrio parahaemolyticus serotype O3:K6 (strain RIMD 2210633) OX=223926 GN=rimM PE=3 SV=1//7.60183e-132 && PF01782:RimM N-terminal domain|PF05239:PRC-barrel domain
VAGM001938	1.38778e-17	7.66678	-6.00008	0.0178317	0.0916125	-//- && -
VAGM004607	292.652	1288.52	-2.13828	0.0178522	0.0916196	-//- && PF10335:Putative nucleotidyltransferase substrate binding domain|PF03445:Putative nucleotidyltransferase DUF294|PF00027:Cyclic nucleotide-binding domain
VAGM003533	1.38778e-17	7.2133	-5.92263	0.0179274	0.0919067	gnl|BL_ORD_ID|516077 sp|Q8ERT3|Y1217_OCEIH UPF0413 protein OB1217 OS=Oceanobacillus iheyensis (strain DSM 14371 / CIP 107618 / JCM 11309 / KCTC 3954 / HTE831) OX=221109 GN=OB1217 PE=3 SV=1//5.69469e-07 && PF13743:Thioredoxin
VAGM000362	13.7589	2.64746	2.33456	0.0180585	0.0924799	gnl|BL_ORD_ID|105357 sp|Q8RA32|DPO3_CALS4 DNA polymerase III PolC-type OS=Caldanaerobacter subterraneus subsp. tengcongensis (strain DSM 15242 / JCM 11007 / NBRC 100824 / MB4) OX=273068 GN=polC PE=3 SV=1//5.11072e-32 && PF00929:Exonuclease
VAGM002267	35.0955	157.516	-2.16389	0.0181399	0.092797	gnl|BL_ORD_ID|551851 sp|P46339|YQGH_BACSU Probable ABC transporter permease protein YqgH OS=Bacillus subtilis (strain 168) OX=224308 GN=yqgH PE=3 SV=2//5.30935e-15 && PF00528:Binding-protein-dependent transport system inner membrane component
VAGM001096	28.9994	87.5122	-1.5913	0.0182902	0.0934526	gnl|BL_ORD_ID|475346 sp|Q9KKJ5|TMCA_VIBCH tRNA(Met) cytidine acetyltransferase TmcA OS=Vibrio cholerae serotype O1 (strain ATCC 39315 / El Tor Inaba N16961) OX=243277 GN=tmcA PE=3 SV=1//2.00555e-178 && PF13725:Possible tRNA binding domain|PF13718:GNAT acetyltransferase 2|PF05127:Helicase
VAGM004839	1.38778e-17	7.2375	-5.92562	0.0183072	0.0934526	gnl|BL_ORD_ID|511182 sp|Q92A53|XERD_LISIN Tyrosine recombinase XerD OS=Listeria innocua serovar 6a (strain ATCC BAA-680 / CLIP 11262) OX=272626 GN=xerD PE=3 SV=1//2.60998e-10 && PF13102:Phage integrase SAM-like domain|PF00589:Phage integrase family
VAGM003045	13.7589	2.13881	2.59532	0.0183391	0.0935159	-//- && -
VAGM001252	65.5758	21.0647	1.6288	0.0183591	0.0935177	-//- && -
VAGM001616	44.2396	134.465	-1.60159	0.0184629	0.0939465	gnl|BL_ORD_ID|117168 sp|P0ABU6|ELBB_SHIFL Glyoxalase ElbB OS=Shigella flexneri OX=623 GN=elbB PE=3 SV=1//1.6145e-83 && -
VAGM004611	137.204	57.6201	1.24833	0.0185333	0.0941349	gnl|BL_ORD_ID|41515 sp|P0ABE1|BCCP_SHIFL Biotin carboxyl carrier protein of acetyl-CoA carboxylase OS=Shigella flexneri OX=623 GN=accB PE=3 SV=1//2.88026e-60 && PF00364:Biotin-requiring enzyme
VAGM001295	16.8071	4.05885	2.01782	0.0185393	0.0941349	gnl|BL_ORD_ID|210669 sp|Q03477|LAFT_VIBPA Chemotaxis protein LafT OS=Vibrio parahaemolyticus serotype O3:K6 (strain RIMD 2210633) OX=223926 GN=lafT PE=2 SV=1//8.45356e-166 && PF01618:MotA/TolQ/ExbB proton channel family
VAGM003384	1.38778e-17	7.67914	-6.00216	0.0188465	0.0955663	-//- && PF09025:YopR, type III needle-polymerisation regulator
VAGM003317	141.776	56.9726	1.31205	0.0188729	0.0955663	gnl|BL_ORD_ID|178146 sp|A4ZGQ8|HMT1_BRAOT Homocysteine S-methyltransferase 1 OS=Brassica oleracea var. italica OX=36774 GN=HMT1 PE=1 SV=1//6.59061e-20 && PF02574:Homocysteine S-methyltransferase
VAGM004701	21.3792	65.9287	-1.6236	0.0188812	0.0955663	gnl|BL_ORD_ID|306530 sp|P07000|PLDB_ECOLI Lysophospholipase L2 OS=Escherichia coli (strain K12) OX=83333 GN=pldB PE=1 SV=4//2.65722e-63 && PF12146:Serine aminopeptidase, S33
VAGM000713	76.2438	30.4506	1.31548	0.0189078	0.0955994	gnl|BL_ORD_ID|428762 sp|P13394|SCRB_VIBAL Sucrose-6-phosphate hydrolase OS=Vibrio alginolyticus OX=663 GN=scrB PE=2 SV=1//0 && PF00251:Glycosyl hydrolases family 32 N-terminal domain
VAGM000776	1.38778e-17	36.4953	-8.2414	0.0189425	0.0956738	gnl|BL_ORD_ID|129555 sp|Q7AH43|FBPC_ECO57 Fe(3+) ions import ATP-binding protein FbpC OS=Escherichia coli O157:H7 OX=83334 GN=fbpC PE=3 SV=2//2.04706e-94 && PF00005:ABC transporter|PF08402:TOBE domain
VAGM001827	53.3837	20.4018	1.38077	0.0189949	0.0958369	gnl|BL_ORD_ID|157179 sp|Q8Z222|GNTX_SALTI DNA utilization protein YhgH OS=Salmonella typhi OX=90370 GN=gntX PE=3 SV=1//3.30453e-36 && PF00156:Phosphoribosyl transferase domain
VAGM000771	36.6196	12.1672	1.57223	0.0191545	0.0965403	gnl|BL_ORD_ID|303550 sp|Q57SD4|PHNR_SALCH Putative transcriptional regulator of 2-aminoethylphosphonate degradation operons OS=Salmonella choleraesuis (strain SC-B67) OX=321314 GN=phnR PE=4 SV=1//6.29831e-61 && PF00392:Bacterial regulatory proteins, gntR family|PF07702:UTRA domain
VAGM000724	3637.83	1238.24	1.55469	0.0192275	0.096806	-//- && -
VAGM003445	1.38778e-17	8.97291	-6.24451	0.019323	0.0971847	-//- && -
VAGM002568	763.567	268.995	1.50482	0.0194609	0.0977753	gnl|BL_ORD_ID|429371 sp|Q8ZQU2|SDHB_SALTY Succinate dehydrogenase iron-sulfur subunit OS=Salmonella typhimurium (strain LT2 / SGSC1412 / ATCC 700720) OX=99287 GN=sdhB PE=3 SV=2//2.13648e-140 && PF13534:4Fe-4S dicluster domain|PF13085:2Fe-2S iron-sulfur cluster binding domain
VAGM000933	4.61423	23.4548	-2.33031	0.0197169	0.0989183	gnl|BL_ORD_ID|46354 sp|P19072|BRAB_PSEAE Branched-chain amino acid transport system 2 carrier protein OS=Pseudomonas aeruginosa (strain ATCC 15692 / DSM 22644 / CIP 104116 / JCM 14847 / LMG 12228 / 1C / PRS 101 / PAO1) OX=208964 GN=braB PE=3 SV=1//2.56538e-88 && PF05525:Branched-chain amino acid transport protein
VAGM003639	13.7589	52.2764	-1.92472	0.0197298	0.0989183	gnl|BL_ORD_ID|493203 sp|Q87ND5|UBIG_VIBPA Ubiquinone biosynthesis O-methyltransferase OS=Vibrio parahaemolyticus serotype O3:K6 (strain RIMD 2210633) OX=223926 GN=ubiG PE=3 SV=1//1.88783e-171 && PF13489:Methyltransferase domain
VAGM000103	82.3399	264.479	-1.68313	0.0198449	0.0993908	-//- && -
VAGM003716	18.3311	104.272	-2.50358	0.0200061	0.100093	gnl|BL_ORD_ID|488523 sp|Q7CQM8|TTRR_SALTY Tetrathionate response regulatory protein TtrR OS=Salmonella typhimurium (strain LT2 / SGSC1412 / ATCC 700720) OX=99287 GN=ttrR PE=1 SV=1//5.71286e-48 && PF00196:Bacterial regulatory proteins, luxR family|PF00072:Response regulator receiver domain
VAGM001279	123.488	48.154	1.36012	0.0200387	0.100152	-//- && PF10973:Protein of unknown function (DUF2799)
VAGM003266	10.7107	47.3082	-2.1407	0.0203194	0.101449	gnl|BL_ORD_ID|332383 sp|Q87PB7|PYRD_VIBPA Dihydroorotate dehydrogenase (quinone) OS=Vibrio parahaemolyticus serotype O3:K6 (strain RIMD 2210633) OX=223926 GN=pyrD PE=3 SV=1//0 && PF01180:Dihydroorotate dehydrogenase
VAGM001581	25.9514	7.63526	1.73945	0.0203536	0.101513	gnl|BL_ORD_ID|75910 sp|Q2KBM0|COXZ_RHIEC Cytochrome c oxidase assembly protein CtaG OS=Rhizobium etli (strain CFN 42 / ATCC 51251) OX=347834 GN=ctaG PE=3 SV=1//1.84412e-36 && PF04442:Cytochrome c oxidase assembly protein CtaG/Cox11
VAGM004479	211.88	76.4225	1.4671	0.0204469	0.101872	gnl|BL_ORD_ID|414835 sp|Q87L72|RS6_VIBPA 30S ribosomal protein S6 OS=Vibrio parahaemolyticus serotype O3:K6 (strain RIMD 2210633) OX=223926 GN=rpsF PE=3 SV=1//6.35367e-76 && PF01250:Ribosomal protein S6
VAGM001001	1.38778e-17	6.90802	-5.86242	0.0206592	0.102759	gnl|BL_ORD_ID|45344 sp|P39909|BLTD_BACSU Spermine/spermidine acetyltransferase OS=Bacillus subtilis (strain 168) OX=224308 GN=bltD PE=1 SV=2//1.28629e-07 && PF00583:Acetyltransferase (GNAT) family
Novel00061	39.6676	125.932	-1.66693	0.0206679	0.102759	-
VAGM003471	1.38778e-17	7.13192	-5.91113	0.0207339	0.10298	-//- && -
Novel00076	47.2877	16.7422	1.4954	0.0207957	0.10318	-
VAGM001438	19.8552	63.4963	-1.67299	0.0209193	0.103685	gnl|BL_ORD_ID|532129 sp|Q87GA3|Y5414_VIBPA UPF0267 protein VPA1414 OS=Vibrio parahaemolyticus serotype O3:K6 (strain RIMD 2210633) OX=223926 GN=VPA1414 PE=3 SV=1//1.3098e-65 && PF04266:ASCH domain
VAGM002431	10.7107	39.0953	-1.86341	0.0210137	0.104045	gnl|BL_ORD_ID|49389 sp|P23890|CADC_ECOLI Transcriptional activator CadC OS=Escherichia coli (strain K12) OX=83333 GN=cadC PE=1 SV=1//4.97966e-07 && PF00486:Transcriptional regulatory protein, C terminal
VAGM002190	108.248	43.3215	1.3212	0.0211488	0.104606	gnl|BL_ORD_ID|495804 sp|Q87SC4|UNG_VIBPA Uracil-DNA glycosylase OS=Vibrio parahaemolyticus serotype O3:K6 (strain RIMD 2210633) OX=223926 GN=ung PE=3 SV=1//1.01934e-163 && PF03167:Uracil DNA glycosylase superfamily
VAGM003355	12.2348	2.54708	2.19264	0.021226	0.104879	gnl|BL_ORD_ID|211680 sp|P23994|LCRV_YERPS Virulence-associated V antigen OS=Yersinia pseudotuberculosis serotype I (strain IP32953) OX=273123 GN=lcrV PE=4 SV=1//1.87318e-14 && PF04792:V antigen (LcrV) protein
VAGM002283	292.652	110.947	1.39928	0.0213861	0.105561	gnl|BL_ORD_ID|431392 sp|E9RGS3|SECD_VIBAL Protein translocase subunit SecD OS=Vibrio alginolyticus OX=663 GN=secD PE=1 SV=1//0 && PF07549:SecD/SecF GG Motif|PF02355:Protein export membrane protein|PF13721:SecD export protein N-terminal TM region
VAGM004301	94.5319	286.966	-1.6016	0.0214278	0.105657	gnl|BL_ORD_ID|195348 sp|A5F9F9|IRGB_VIBC3 Iron-regulated virulence regulatory protein IrgB OS=Vibrio cholerae serotype O1 (strain ATCC 39541 / Classical Ogawa 395 / O395) OX=345073 GN=irgB PE=4 SV=1//2.33418e-110 && PF03466:LysR substrate binding domain|PF00126:Bacterial regulatory helix-turn-helix protein, lysR family
VAGM001952	132.632	51.5038	1.35832	0.0215613	0.106164	gnl|BL_ORD_ID|373115 sp|Q87T15|RL31_VIBPA 50S ribosomal protein L31 OS=Vibrio parahaemolyticus serotype O3:K6 (strain RIMD 2210633) OX=223926 GN=rpmE PE=3 SV=1//4.49276e-49 && -
VAGM001249	146.348	56.8067	1.36164	0.021575	0.106164	gnl|BL_ORD_ID|145405 sp|Q87FT0|GBPA_VIBPA GlcNAc-binding protein A OS=Vibrio parahaemolyticus serotype O3:K6 (strain RIMD 2210633) OX=223926 GN=gbpA PE=3 SV=1//0 && PF03067:Chitin binding domain
VAGM001146	1.38778e-17	8.46074	-6.16002	0.021668	0.106512	gnl|BL_ORD_ID|285466 sp|O34777|OHRR_BACSU Organic hydroperoxide resistance transcriptional regulator OS=Bacillus subtilis (strain 168) OX=224308 GN=ohrR PE=1 SV=1//4.07688e-37 && PF01047:MarR family
VAGM000371	1.56607	13.7259	-3.06911	0.021875	0.107419	gnl|BL_ORD_ID|178039 sp|Q9X5V4|HMMR_RHILV HTH-type transcriptional regulator HmrR OS=Rhizobium leguminosarum bv. viciae OX=387 GN=hmrR PE=4 SV=1//4.51501e-13 && PF13411:MerR HTH family regulatory protein
VAGM001567	65.5758	1173.1	-4.15944	0.021938	0.107618	gnl|BL_ORD_ID|318097 sp|P44758|PRX5_HAEIN Hybrid peroxiredoxin hyPrx5 OS=Haemophilus influenzae (strain ATCC 51907 / DSM 11121 / KW20 / Rd) OX=71421 GN=PGdx PE=1 SV=1//4.96902e-11 && PF00462:Glutaredoxin
VAGM000239	10.7107	39.1249	-1.86559	0.0220563	0.108087	gnl|BL_ORD_ID|245327 sp|Q87HN4|MODC_VIBPA Molybdenum import ATP-binding protein ModC OS=Vibrio parahaemolyticus serotype O3:K6 (strain RIMD 2210633) OX=223926 GN=modC PE=3 SV=1//0 && PF00005:ABC transporter|PF03459:TOBE domain
VAGM003051	67.0998	23.2678	1.51386	0.0224054	0.109686	-//- && PF14234:Domain of unknown function (DUF4336)
VAGM003116	13.7589	49.8746	-1.85765	0.0226928	0.110979	gnl|BL_ORD_ID|306573 sp|B8GZM2|PLED_CAUVN Response regulator PleD OS=Caulobacter vibrioides (strain NA1000 / CB15N) OX=565050 GN=pleD PE=1 SV=1//1.3079e-28 && PF00990:Diguanylate cyclase, GGDEF domain
VAGM000411	62.5278	24.2058	1.36922	0.0228052	0.111415	gnl|BL_ORD_ID|77205 sp|A7N6R9|CQSA_VIBCB CAI-1 autoinducer synthase OS=Vibrio campbellii (strain ATCC BAA-1116 / BB120) OX=338187 GN=cqsA PE=1 SV=2//0 && PF00155:Aminotransferase class I and II
VAGM004545	143.3	549.692	-1.93907	0.0229188	0.111855	gnl|BL_ORD_ID|178120 sp|P40609|HMP_VIBPA Flavohemoprotein OS=Vibrio parahaemolyticus serotype O3:K6 (strain RIMD 2210633) OX=223926 GN=hmp PE=3 SV=2//0 && PF00970:Oxidoreductase FAD-binding domain|PF00175:Oxidoreductase NAD-binding domain|PF00042:Globin
VAGM000662	166.16	596.307	-1.84317	0.0230256	0.112262	gnl|BL_ORD_ID|546891 sp|P39277|YJEH_ECOLI L-methionine/branched-chain amino acid exporter YjeH OS=Escherichia coli (strain K12) OX=83333 GN=yjeH PE=1 SV=1//3.60184e-103 && PF13520:Amino acid permease
VAGM003718	217.976	1272.42	-2.54495	0.0230492	0.112262	gnl|BL_ORD_ID|488519 sp|Q7CQM9|TTRB_SALTY Tetrathionate reductase subunit B OS=Salmonella typhimurium (strain LT2 / SGSC1412 / ATCC 700720) OX=99287 GN=ttrB PE=1 SV=1//2.78854e-108 && PF13247:4Fe-4S dicluster domain
VAGM000316	7.6625	33.9815	-2.14489	0.0231934	0.11285	-//- && -
VAGM003309	1.38778e-17	7.03067	-5.89769	0.0233483	0.113428	gnl|BL_ORD_ID|552991 sp|O34367|YTBD_BACSU Uncharacterized MFS-type transporter YtbD OS=Bacillus subtilis (strain 168) OX=224308 GN=ytbD PE=3 SV=1//3.76426e-124 && PF07690:Major Facilitator Superfamily
VAGM001127	1.38778e-17	7.72121	-6.03337	0.0233729	0.113428	-//- && -
VAGM004646	760.519	282.734	1.42688	0.0233965	0.113428	gnl|BL_ORD_ID|363542 sp|A7MXE3|RL1_VIBCB 50S ribosomal protein L1 OS=Vibrio campbellii (strain ATCC BAA-1116 / BB120) OX=338187 GN=rplA PE=3 SV=1//2.83552e-143 && PF00687:Ribosomal protein L1p/L10e family
VAGM000460	16.8071	52.1075	-1.63073	0.0234072	0.113428	-//- && -
VAGM002471	699.56	266.98	1.38933	0.0234959	0.113742	gnl|BL_ORD_ID|2379 sp|P22848|5NTD_VIBPA 5&apos;-nucleotidase OS=Vibrio parahaemolyticus serotype O3:K6 (strain RIMD 2210633) OX=223926 GN=nutA PE=3 SV=2//0 && PF02872:5'-nucleotidase, C-terminal domain|PF00149:Calcineurin-like phosphoesterase
VAGM003666	33.5715	100.873	-1.58417	0.0235314	0.113799	gnl|BL_ORD_ID|483676 sp|P22098|TRPC_VIBPA Tryptophan biosynthesis protein TrpCF OS=Vibrio parahaemolyticus serotype O3:K6 (strain RIMD 2210633) OX=223926 GN=trpC PE=3 SV=2//0 && PF00697:N-(5'phosphoribosyl)anthranilate (PRA) isomerase|PF00218:Indole-3-glycerol phosphate synthase
VAGM002913	13.7589	44.8693	-1.70117	0.0235914	0.113973	gnl|BL_ORD_ID|546628 sp|O07940|YISQ_BACSU Uncharacterized transporter YisQ OS=Bacillus subtilis (strain 168) OX=224308 GN=yisQ PE=3 SV=1//2.46514e-16 && PF01554:MatE
VAGM001582	70.1478	27.6809	1.34141	0.0236853	0.114269	gnl|BL_ORD_ID|75266 sp|Q37620|COX3_PROWI Cytochrome c oxidase subunit 3 OS=Prototheca wickerhamii OX=3111 GN=COX3 PE=3 SV=1//8.53321e-41 && PF00510:Cytochrome c oxidase subunit III
VAGM001300	6.13836	0.257263	3.94353	0.023715	0.114269	gnl|BL_ORD_ID|134376 sp|P26609|FLIS_SALTY Flagellar secretion chaperone FliS OS=Salmonella typhimurium (strain LT2 / SGSC1412 / ATCC 700720) OX=99287 GN=fliS PE=1 SV=1//4.3479e-22 && PF02561:Flagellar protein FliS
VAGM003079	39.6676	118.827	-1.58158	0.0237244	0.114269	gnl|BL_ORD_ID|54013 sp|P42663|CBP1_THEAQ Thermostable carboxypeptidase 1 OS=Thermus aquaticus OX=271 PE=1 SV=2//1.57432e-106 && PF02074:Carboxypeptidase Taq (M32) metallopeptidase
VAGM004100	7.6625	33.1516	-2.10782	0.0237573	0.114312	gnl|BL_ORD_ID|110859 sp|P06846|EBGR_ECOLI HTH-type transcriptional regulator EbgR OS=Escherichia coli (strain K12) OX=83333 GN=ebgR PE=4 SV=2//3.49837e-143 && PF00356:Bacterial regulatory proteins, lacI family|PF13377:Periplasmic binding protein-like domain
VAGM004427	9.18662	42.1482	-2.18635	0.0240224	0.115472	-//- && -
VAGM000461	45.7637	14.5956	1.64672	0.0241608	0.11602	gnl|BL_ORD_ID|341414 sp|P0ACQ3|RBSR_SHIFL Ribose operon repressor OS=Shigella flexneri OX=623 GN=rbsR PE=3 SV=2//1.12456e-137 && PF00356:Bacterial regulatory proteins, lacI family|PF13377:Periplasmic binding protein-like domain
VAGM001035	6.13836	28.0457	-2.18279	0.0244808	0.117352	gnl|BL_ORD_ID|448215 sp|P75792|SUPH_ECOLI Sugar phosphatase YbiV OS=Escherichia coli (strain K12) OX=83333 GN=ybiV PE=1 SV=1//6.31577e-39 && PF08282:haloacid dehalogenase-like hydrolase
VAGM000021	16.8071	4.48374	1.85905	0.0244873	0.117352	gnl|BL_ORD_ID|538920 sp|P52696|YBHD_ECOLI Uncharacterized HTH-type transcriptional regulator YbhD OS=Escherichia coli (strain K12) OX=83333 GN=ybhD PE=4 SV=3//2.51663e-35 && PF03466:LysR substrate binding domain|PF00126:Bacterial regulatory helix-turn-helix protein, lysR family
VAGM002569	4002.06	1430.6	1.48405	0.0245848	0.117701	gnl|BL_ORD_ID|284945 sp|P0AFG3|ODO1_ECOLI 2-oxoglutarate dehydrogenase E1 component OS=Escherichia coli (strain K12) OX=83333 GN=sucA PE=1 SV=1//0 && PF00676:Dehydrogenase E1 component|PF16870:2-oxoglutarate dehydrogenase C-terminal|PF02779:Transketolase, pyrimidine binding domain|PF16078:2-oxoglutarate dehydrogenase N-terminus
VAGM001065	25.9514	7.61993	1.75592	0.024685	0.118021	gnl|BL_ORD_ID|544561 sp|P54590|YHCF_BACSU Uncharacterized HTH-type transcriptional regulator YhcF OS=Bacillus subtilis (strain 168) OX=224308 GN=yhcF PE=4 SV=1//1.11818e-12 && PF00392:Bacterial regulatory proteins, gntR family
VAGM004643	466.388	182.385	1.35333	0.0247106	0.118021	gnl|BL_ORD_ID|394271 sp|Q87KQ4|RPOB_VIBPA DNA-directed RNA polymerase subunit beta OS=Vibrio parahaemolyticus serotype O3:K6 (strain RIMD 2210633) OX=223926 GN=rpoB PE=3 SV=1//0 && PF04563:RNA polymerase beta subunit|PF04561:RNA polymerase Rpb2, domain 2
VAGM002570	1324.4	481.056	1.46082	0.0247257	0.118021	gnl|BL_ORD_ID|285003 sp|P0AFG6|ODO2_ECOLI Dihydrolipoyllysine-residue succinyltransferase component of 2-oxoglutarate dehydrogenase complex OS=Escherichia coli (strain K12) OX=83333 GN=sucB PE=1 SV=2//0 && PF02817:e3 binding domain|PF00364:Biotin-requiring enzyme|PF00198:2-oxoacid dehydrogenases acyltransferase (catalytic domain)
Novel00025	621.836	228.902	1.44167	0.0247954	0.118153	-
VAGM003339	134.156	621.073	-2.21041	0.0248496	0.118153	gnl|BL_ORD_ID|528119 sp|P28812|Y3568_PSEAE Uncharacterized protein PA3568 OS=Pseudomonas aeruginosa (strain ATCC 15692 / DSM 22644 / CIP 104116 / JCM 14847 / LMG 12228 / 1C / PRS 101 / PAO1) OX=208964 GN=PA3568 PE=3 SV=2//0 && PF13193:AMP-binding enzyme C-terminal domain|PF00501:AMP-binding enzyme|PF16177:Acetyl-coenzyme A synthetase N-terminus
VAGM003095	27.4754	8.30565	1.72088	0.0248657	0.118153	gnl|BL_ORD_ID|111710 sp|Q87NZ7|ECTB_VIBPA Diaminobutyrate--2-oxoglutarate transaminase OS=Vibrio parahaemolyticus serotype O3:K6 (strain RIMD 2210633) OX=223926 GN=ectB PE=3 SV=1//0 && PF00202:Aminotransferase class-III
VAGM003279	42.7156	121.927	-1.51216	0.0248726	0.118153	-//- && -
VAGM002950	269.792	974.21	-1.85216	0.0248769	0.118153	-//- && -
VAGM002191	1428.03	525.895	1.44103	0.0250172	0.118702	-//- && PF01814:Hemerythrin HHE cation binding domain
VAGM004467	44.2396	122.675	-1.4714	0.025204	0.119457	gnl|BL_ORD_ID|556932 sp|P0AC52|ZUR_SHIFL Zinc uptake regulation protein OS=Shigella flexneri OX=623 GN=zur PE=3 SV=1//2.20362e-46 && PF01475:Ferric uptake regulator family
VAGM001237	41.1916	14.0608	1.53976	0.0252264	0.119457	gnl|BL_ORD_ID|155172 sp|O59010|GLT_PYRHO Glutamate transporter homolog OS=Pyrococcus horikoshii (strain ATCC 700860 / DSM 12428 / JCM 9974 / NBRC 100139 / OT-3) OX=70601 GN=PH1295 PE=1 SV=1//4.81022e-90 && PF00375:Sodium:dicarboxylate symporter family
VAGM000175	18.3311	53.4467	-1.54114	0.0254325	0.120313	gnl|BL_ORD_ID|126269 sp|Q87HJ2|FABH2_VIBPA 3-oxoacyl-[acyl-carrier-protein] synthase 3 protein 2 OS=Vibrio parahaemolyticus serotype O3:K6 (strain RIMD 2210633) OX=223926 GN=fabH2 PE=3 SV=1//2.16857e-61 && -
VAGM002418	12.2348	40.4471	-1.71946	0.0254959	0.120494	gnl|BL_ORD_ID|337095 sp|Q87RS6|QUEF_VIBPA NADPH-dependent 7-cyano-7-deazaguanine reductase OS=Vibrio parahaemolyticus serotype O3:K6 (strain RIMD 2210633) OX=223926 GN=queF PE=3 SV=1//0 && PF14819:Nitrile reductase, 7-cyano-7-deazaguanine-reductase N-term|PF14489:QueF-like protein
VAGM000417	10.7107	46.8416	-2.12279	0.0255658	0.120705	gnl|BL_ORD_ID|93311 sp|Q9KLS6|DCUC_VIBCH Probable anaerobic C4-dicarboxylate transporter DcuC OS=Vibrio cholerae serotype O1 (strain ATCC 39315 / El Tor Inaba N16961) OX=243277 GN=dcuC PE=3 SV=1//0 && PF03606:C4-dicarboxylate anaerobic carrier
VAGM002475	85.3879	350.361	-2.03608	0.0256876	0.121128	-//- && -
VAGM001217	25.9514	75.8479	-1.5459	0.0257062	0.121128	gnl|BL_ORD_ID|445334 sp|Q87FP8|SSTT_VIBPA Serine/threonine transporter SstT OS=Vibrio parahaemolyticus serotype O3:K6 (strain RIMD 2210633) OX=223926 GN=sstT PE=3 SV=1//0 && PF00375:Sodium:dicarboxylate symporter family
VAGM003366	7.6625	1.16432	2.59872	0.0258738	0.121798	-//- && -
VAGM004383	10.7107	37.6569	-1.80825	0.0260065	0.122225	gnl|BL_ORD_ID|546985 sp|Q08021|YJGM_SALTY Uncharacterized N-acetyltransferase YjgM OS=Salmonella typhimurium (strain LT2 / SGSC1412 / ATCC 700720) OX=99287 GN=yjgM PE=3 SV=1//1.3937e-60 && PF00583:Acetyltransferase (GNAT) family|PF12802:MarR family
VAGM002967	59.4798	24.2965	1.28764	0.026025	0.122225	gnl|BL_ORD_ID|439797 sp|P71088|SP0M_BACSU Sporulation-control protein spo0M OS=Bacillus subtilis (strain 168) OX=224308 GN=spo0M PE=1 SV=2//5.39269e-35 && PF07070:SpoOM protein
VAGM000569	12.2348	2.51615	2.20412	0.0260412	0.122225	-//- && -
VAGM000824	987.595	344.551	1.51904	0.0261079	0.122418	gnl|BL_ORD_ID|122866 sp|Q3K675|EUTC_PSEPF Ethanolamine ammonia-lyase light chain OS=Pseudomonas fluorescens (strain Pf0-1) OX=205922 GN=eutC PE=3 SV=1//6.25706e-83 && PF05985:Ethanolamine ammonia-lyase light chain (EutC)
VAGM001222	10.7107	43.2115	-2.00943	0.0261965	0.122713	-//- && PF04018:Domain of unknown function (DUF368)
VAGM004294	190.544	649.615	-1.76922	0.0262828	0.12296	gnl|BL_ORD_ID|22660 sp|B4T5G7|ARGO_SALNS Arginine exporter protein ArgO OS=Salmonella newport (strain SL254) OX=423368 GN=argO PE=3 SV=1//4.28203e-60 && PF01810:LysE type translocator
VAGM002956	9.18662	38.275	-2.05426	0.0263008	0.12296	gnl|BL_ORD_ID|545071 sp|P37665|YIAD_ECOLI Probable lipoprotein YiaD OS=Escherichia coli (strain K12) OX=83333 GN=yiaD PE=1 SV=2//1.42983e-37 && PF13488:Glycine zipper|PF00691:OmpA family
Novel00065	7.6625	206.523	-4.73819	0.0263689	0.123158	-
VAGM004042	12.2348	45.1626	-1.87511	0.0264112	0.123235	-//- && -
VAGM001606	13.7589	46.6108	-1.75938	0.0266286	0.124128	-//- && -
VAGM000794	10.7107	38.7194	-1.84993	0.0269435	0.125474	gnl|BL_ORD_ID|225829 sp|P03030|LYSR_ECOLI Transcriptional activator protein LysR OS=Escherichia coli (strain K12) OX=83333 GN=lysR PE=4 SV=1//4.97753e-11 && PF03466:LysR substrate binding domain|PF00126:Bacterial regulatory helix-turn-helix protein, lysR family
VAGM004678	88.4359	255.789	-1.53188	0.0270601	0.125894	gnl|BL_ORD_ID|134272 sp|O67712|FLIL_AQUAE Flagellar protein FliL OS=Aquifex aeolicus (strain VF5) OX=224324 GN=fliL PE=3 SV=1//2.95865e-09 && PF03748:Flagellar basal body-associated protein FliL
VAGM003624	30.5235	10.1959	1.56288	0.0271297	0.126095	-//- && PF06537:Di-haem oxidoreductase, putative peroxidase
VAGM002385	9.18662	33.079	-1.84305	0.0272151	0.126369	-//- && -
VAGM001621	163.112	562.179	-1.7849	0.0273069	0.126553	-//- && PF13489:Methyltransferase domain
VAGM002332	1.38778e-17	7.5987	-6.00274	0.027326	0.126553	-//- && -
VAGM000769	64.0518	24.8038	1.35696	0.0273342	0.126553	gnl|BL_ORD_ID|227760 sp|Q95327|MANBA_CAPHI Beta-mannosidase OS=Capra hircus OX=9925 GN=MANBA PE=2 SV=1//3.17714e-110 && PF02837:Glycosyl hydrolases family 2, sugar binding domain
Novel00012	140.252	493.806	-1.81569	0.0273765	0.126626	-
VAGM001930	1.38778e-17	8.33642	-6.12978	0.0274485	0.126837	gnl|BL_ORD_ID|546614 sp|P16940|YIS2_SHISO Insertion element IS600 uncharacterized 31 kDa protein OS=Shigella sonnei OX=624 PE=4 SV=1//4.91842e-41 && PF00665:Integrase core domain
VAGM001705	150.92	67.9454	1.14822	0.027486	0.126887	gnl|BL_ORD_ID|127701 sp|Q87TP0|FADA_VIBPA 3-ketoacyl-CoA thiolase OS=Vibrio parahaemolyticus serotype O3:K6 (strain RIMD 2210633) OX=223926 GN=fadA PE=3 SV=1//0 && PF02803:Thiolase, C-terminal domain|PF00108:Thiolase, N-terminal domain
VAGM001250	1263.44	460.766	1.45505	0.0275211	0.126926	gnl|BL_ORD_ID|518481 sp|P74615|Y1483_SYNY3 Uncharacterized protein sll1483 OS=Synechocystis sp. (strain PCC 6803 / Kazusa) OX=1111708 GN=sll1483 PE=3 SV=1//2.83972e-49 && PF02469:Fasciclin domain
VAGM003988	1.38778e-17	6.72748	-5.83679	0.0275477	0.126927	-//- && -
VAGM002049	1.38778e-17	8.82707	-6.20686	0.0277856	0.127899	gnl|BL_ORD_ID|306909 sp|Q66H88|PLPP6_RAT Phospholipid phosphatase 6 OS=Rattus norvegicus OX=10116 GN=Plpp6 PE=2 SV=1//3.58945e-06 && PF01569:PAP2 superfamily
VAGM003105	1133.9	416.218	1.44539	0.0278366	0.128011	gnl|BL_ORD_ID|28934 sp|P25549|ASLA_ECOLI Arylsulfatase OS=Escherichia coli (strain K12) OX=83333 GN=aslA PE=3 SV=2//2.8624e-65 && PF00884:Sulfatase
VAGM003694	3.09013	19.9829	-2.65831	0.0279903	0.128594	gnl|BL_ORD_ID|335531 sp|Q8X524|QSEC_ECO57 Sensor protein QseC OS=Escherichia coli O157:H7 OX=83334 GN=qseC PE=2 SV=1//4.98594e-11 && PF02518:Histidine kinase-, DNA gyrase B-, and HSP90-like ATPase|PF00512:His Kinase A (phospho-acceptor) domain
VAGM001741	6.13836	27.5156	-2.14746	0.0280815	0.128889	gnl|BL_ORD_ID|111812 sp|P0ADF6|EDD_ECOLI Phosphogluconate dehydratase OS=Escherichia coli (strain K12) OX=83333 GN=edd PE=1 SV=1//0 && PF00920:Dehydratase family
VAGM000057	1.38778e-17	6.47236	-5.7598	0.028132	0.128997	gnl|BL_ORD_ID|203660 sp|Q934G3|KDGM_DICD3 Oligogalacturonate-specific porin KdgM OS=Dickeya dadantii (strain 3937) OX=198628 GN=kdgM PE=1 SV=1//1.41154e-11 && PF06178:Oligogalacturonate-specific porin protein (KdgM)
VAGM001498	3.09013	21.3037	-2.76324	0.0282671	0.129492	gnl|BL_ORD_ID|341781 sp|A8AP75|RCNR_CITK8 Transcriptional repressor RcnR OS=Citrobacter koseri (strain ATCC BAA-895 / CDC 4225-83 / SGSC4696) OX=290338 GN=rcnR PE=3 SV=1//1.04887e-42 && -
VAGM000905	1.38778e-17	8.5196	-6.15637	0.0283818	0.129893	-//- && -
VAGM000772	1.56607	157.978	-6.58629	0.0284594	0.130123	-//- && PF13343:Bacterial extracellular solute-binding protein
VAGM001464	164.636	74.583	1.1408	0.028614	0.130705	gnl|BL_ORD_ID|260946 sp|A6L0W0|NADD_BACV8 Probable nicotinate-nucleotide adenylyltransferase OS=Bacteroides vulgatus (strain ATCC 8482 / DSM 1447 / JCM 5826 / NBRC 14291 / NCTC 11154) OX=435590 GN=nadD PE=3 SV=1//5.67414e-15 && PF01467:Cytidylyltransferase-like
VAGM001651	149.396	67.8359	1.13611	0.0286953	0.130935	-//- && -
VAGM002721	41.1916	111.809	-1.44025	0.0287192	0.130935	gnl|BL_ORD_ID|521274 sp|Q9KQZ4|Y1853_VIBCH UPF0319 protein VC_1853 OS=Vibrio cholerae serotype O1 (strain ATCC 39315 / El Tor Inaba N16961) OX=243277 GN=VC_1853 PE=3 SV=1//2.86368e-57 && PF09829:Uncharacterized protein conserved in bacteria (DUF2057)
VAGM002106	48.8117	18.0684	1.42197	0.0287506	0.130954	gnl|BL_ORD_ID|519526 sp|P45268|Y1604_HAEIN Putative phosphate permease HI_1604 OS=Haemophilus influenzae (strain ATCC 51907 / DSM 11121 / KW20 / Rd) OX=71421 GN=HI_1604 PE=3 SV=1//8.95196e-167 && PF01384:Phosphate transporter family
VAGM003715	6.13836	29.3983	-2.24461	0.0288045	0.131074	-//- && -
VAGM000470	1.38778e-17	6.63383	-5.80441	0.0288509	0.131161	-//- && -
VAGM000687	27.4754	77.5934	-1.49688	0.0290021	0.131722	-//- && PF11911:Protein of unknown function (DUF3429)
VAGM002483	25.9514	8.8936	1.52791	0.0290826	0.131962	gnl|BL_ORD_ID|534506 sp|Q87RL7|Y761_VIBPA UPF0319 protein VP0761 OS=Vibrio parahaemolyticus serotype O3:K6 (strain RIMD 2210633) OX=223926 GN=VP0761 PE=3 SV=1//1.59969e-132 && PF09829:Uncharacterized protein conserved in bacteria (DUF2057)
VAGM003714	7.6625	31.9643	-2.0556	0.0292893	0.132775	gnl|BL_ORD_ID|106997 sp|Q7VMZ4|DSBD_HAEDU Thiol:disulfide interchange protein DsbD OS=Haemophilus ducreyi (strain 35000HP / ATCC 700724) OX=233412 GN=dsbD PE=3 SV=1//1.62388e-26 && PF13899:Thioredoxin-like|PF02683:Cytochrome C biogenesis protein transmembrane region|PF11412:Disulphide bond corrector protein DsbC
VAGM000814	41.1916	136.496	-1.72775	0.029545	0.133807	-//- && -
VAGM001750	4.61423	24.137	-2.375	0.0298363	0.134924	gnl|BL_ORD_ID|29167 sp|P0ACI9|ASNC_SHIFL Regulatory protein AsnC OS=Shigella flexneri OX=623 GN=asnC PE=3 SV=1//3.29591e-69 && PF01037:AsnC family|PF13404:AsnC-type helix-turn-helix domain
VAGM000598	405.428	6905.48	-4.08997	0.0298483	0.134924	-//- && PF16130:Domain of unknown function (DUF4842)
VAGM002571	1043.98	392.874	1.40961	0.0299229	0.135134	gnl|BL_ORD_ID|447652 sp|Q87RE8|SUCC_VIBPA Succinate--CoA ligase [ADP-forming] subunit beta OS=Vibrio parahaemolyticus serotype O3:K6 (strain RIMD 2210633) OX=223926 GN=sucC PE=3 SV=1//0 && PF00549:CoA-ligase|PF08442:ATP-grasp domain
VAGM000376	4.61423	27.8579	-2.57961	0.0300572	0.135612	-//- && -
VAGM003435	3.09013	21.5959	-2.78209	0.0301676	0.13581	gnl|BL_ORD_ID|550419 sp|P05332|YP20_BACLI Uncharacterized N-acetyltransferase p20 OS=Bacillus licheniformis OX=1402 GN=p20 PE=4 SV=1//3.45007e-30 && PF13302:Acetyltransferase (GNAT) domain
VAGM003169	134.156	2455.65	-4.19335	0.0301714	0.13581	gnl|BL_ORD_ID|186432 sp|Q6GDD8|ICAA_STAAR Poly-beta-1,6-N-acetyl-D-glucosamine synthase OS=Staphylococcus aureus (strain MRSA252) OX=282458 GN=icaA PE=3 SV=1//3.10427e-11 && PF13641:Glycosyltransferase like family 2
VAGM004637	1.38778e-17	6.76774	-5.84209	0.0301863	0.13581	gnl|BL_ORD_ID|523214 sp|O86222|Y220B_HAEIN Uncharacterized protein HI_0220.2 OS=Haemophilus influenzae (strain ATCC 51907 / DSM 11121 / KW20 / Rd) OX=71421 GN=HI_0220.2 PE=3 SV=1//3.8551e-62 && PF03167:Uracil DNA glycosylase superfamily
VAGM001763	33.5715	11.2682	1.57265	0.0302844	0.136044	-//- && -
VAGM001047	38.1436	103.79	-1.44198	0.0302952	0.136044	-//- && PF00440:Bacterial regulatory proteins, tetR family
VAGM002788	1.38778e-17	7.15674	-5.92521	0.0303715	0.136093	-//- && -
VAGM001949	190.544	629.322	-1.72335	0.0303932	0.136093	gnl|BL_ORD_ID|139453 sp|P29131|FTSN_ECOLI Cell division protein FtsN OS=Escherichia coli (strain K12) OX=83333 GN=ftsN PE=1 SV=3//1.35436e-07 && PF05036:Sporulation related domain
VAGM002042	13.7589	80.2983	-2.53859	0.0304068	0.136093	-//- && PF04784:Protein of unknown function, DUF547
VAGM000240	440.48	190.008	1.21228	0.03042	0.136093	-//- && PF11269:Protein of unknown function (DUF3069)
VAGM004742	4.61423	55.4589	-3.56519	0.0304522	0.136109	-//- && PF09836:Putative DNA-binding domain
VAGM000720	163.112	49.8232	1.71107	0.0305031	0.136209	-//- && PF00950:ABC 3 transport family
VAGM003175	123.488	2164.16	-4.13052	0.0306685	0.13682	-//- && PF00534:Glycosyl transferases group 1
VAGM004269	131.108	58.6465	1.1583	0.0307735	0.137046	gnl|BL_ORD_ID|297574 sp|Q87LP2|PDXJ_VIBPA Pyridoxine 5&apos;-phosphate synthase OS=Vibrio parahaemolyticus serotype O3:K6 (strain RIMD 2210633) OX=223926 GN=pdxJ PE=3 SV=1//6.08808e-161 && PF03740:Pyridoxal phosphate biosynthesis protein PdxJ
VAGM000379	45.7637	122.232	-1.41582	0.0307845	0.137046	gnl|BL_ORD_ID|237447 sp|O34442|MGTE_BACSU Magnesium transporter MgtE OS=Bacillus subtilis (strain 168) OX=224308 GN=mgtE PE=3 SV=1//6.27449e-20 && PF03448:MgtE intracellular N domain|PF01769:Divalent cation transporter
VAGM001907	1.38778e-17	8.19988	-6.11361	0.0308053	0.137046	gnl|BL_ORD_ID|464595 sp|Q8RKI6|TARD_BACPZ Glycerol-3-phosphate cytidylyltransferase OS=Bacillus subtilis subsp. spizizenii (strain ATCC 23059 / NRRL B-14472 / W23) OX=655816 GN=tarD PE=3 SV=1//7.35206e-53 && PF01467:Cytidylyltransferase-like
VAGM004087	3.09013	17.72	-2.49524	0.0309758	0.137676	-//- && -
VAGM003074	9.18662	35.9117	-1.96471	0.0315235	0.139981	gnl|BL_ORD_ID|528399 sp|P43988|Y366_HAEIN Uncharacterized protein HI_0366 OS=Haemophilus influenzae (strain ATCC 51907 / DSM 11121 / KW20 / Rd) OX=71421 GN=HI_0366 PE=3 SV=1//2.23793e-21 && PF13414:TPR repeat
VAGM003907	80.8158	36.5801	1.1404	0.0316271	0.140264	gnl|BL_ORD_ID|56177 sp|P46458|CCMH_HAEIN Putative cytochrome c-type biogenesis protein CcmH OS=Haemophilus influenzae (strain ATCC 51907 / DSM 11121 / KW20 / Rd) OX=71421 GN=ccmH PE=5 SV=1//4.03135e-42 && PF14559:Tetratricopeptide repeat
VAGM001981	198.164	89.3931	1.14657	0.031646	0.140264	gnl|BL_ORD_ID|360955 sp|Q87SY9|RL17_VIBPA 50S ribosomal protein L17 OS=Vibrio parahaemolyticus serotype O3:K6 (strain RIMD 2210633) OX=223926 GN=rplQ PE=3 SV=1//2.96257e-88 && PF01196:Ribosomal protein L17
VAGM004740	1.38778e-17	17.4155	-7.17909	0.0317523	0.140605	-//- && -
VAGM000926	123.488	55.4059	1.15188	0.0319003	0.141129	gnl|BL_ORD_ID|85948 sp|P0ABK2|CYDB_ECOLI Cytochrome bd-I ubiquinol oxidase subunit 2 OS=Escherichia coli (strain K12) OX=83333 GN=cydB PE=1 SV=1//3.48263e-26 && PF02322:Cytochrome bd terminal oxidase subunit II
VAGM001893	91.4839	256.84	-1.48864	0.0321127	0.141938	gnl|BL_ORD_ID|177326 sp|A7MSM1|HLDD_VIBCB ADP-L-glycero-D-manno-heptose-6-epimerase OS=Vibrio campbellii (strain ATCC BAA-1116 / BB120) OX=338187 GN=hldD PE=3 SV=1//0 && PF01370:NAD dependent epimerase/dehydratase family
VAGM003265	76.2438	387.655	-2.34512	0.0322625	0.142468	gnl|BL_ORD_ID|554417 sp|Q8D9G6|ZAPC_VIBVU Cell division protein ZapC OS=Vibrio vulnificus (strain CMCP6) OX=216895 GN=zapC PE=3 SV=1//1.84007e-82 && PF07126:Cell-division protein ZapC
VAGM000657	44.2396	243.395	-2.45807	0.0323193	0.142565	gnl|BL_ORD_ID|142957 sp|Q02PG5|GAP2_PSEAB Glyceraldehyde-3-phosphate dehydrogenase-like protein OS=Pseudomonas aeruginosa (strain UCBPP-PA14) OX=208963 GN=gap2 PE=1 SV=1//0 && PF02800:Glyceraldehyde 3-phosphate dehydrogenase, C-terminal domain|PF00044:Glyceraldehyde 3-phosphate dehydrogenase, NAD binding domain
VAGM002313	169.208	74.8214	1.17784	0.0323442	0.142565	gnl|BL_ORD_ID|62729 sp|P52404|CHI2_SOLTU Endochitinase 2 (Fragment) OS=Solanum tuberosum OX=4113 GN=CHTB2 PE=2 SV=1//8.20301e-28 && PF00182:Chitinase class I|PF02839:Carbohydrate binding domain
VAGM004534	588.308	238.673	1.30119	0.0324774	0.14302	gnl|BL_ORD_ID|30507 sp|A7MX96|ASTD_VIBCB N-succinylglutamate 5-semialdehyde dehydrogenase OS=Vibrio campbellii (strain ATCC BAA-1116 / BB120) OX=338187 GN=astD PE=3 SV=1//0 && PF00171:Aldehyde dehydrogenase family
VAGM003150	82.3399	31.9487	1.36545	0.0326517	0.143656	-//- && -
VAGM002417	28.9994	83.0507	-1.51733	0.0329255	0.144727	-//- && PF13424:Tetratricopeptide repeat
VAGM000341	112.82	49.1951	1.19855	0.0330971	0.145348	gnl|BL_ORD_ID|232135 sp|A8GHR0|MDTC_SERP5 Multidrug resistance protein MdtC OS=Serratia proteamaculans (strain 568) OX=399741 GN=mdtC PE=3 SV=1//6.57977e-59 && PF00873:AcrB/AcrD/AcrF family
VAGM001596	4.61423	20.0359	-2.108	0.033227	0.145784	gnl|BL_ORD_ID|20991 sp|P44588|ARFA_HAEIN Alternative ribosome-rescue factor A OS=Haemophilus influenzae (strain ATCC 51907 / DSM 11121 / KW20 / Rd) OX=71421 GN=arfA PE=3 SV=1//1.35053e-08 && -
Novel00008	13.7589	184.507	-3.73764	0.0332926	0.145938	-
VAGM001397	7.6625	1.16171	2.60051	0.0334067	0.146304	gnl|BL_ORD_ID|520536 sp|O51195|Y173_BORBU Uncharacterized protein BB_0173 OS=Borrelia burgdorferi (strain ATCC 35210 / B31 / CIP 102532 / DSM 4680) OX=224326 GN=BB_0173 PE=4 SV=1//1.3916e-15 && PF13519:von Willebrand factor type A domain
VAGM004741	12.2348	124.542	-3.33945	0.0336609	0.147282	gnl|BL_ORD_ID|526512 sp|Q87KG2|Y3015_VIBPA UPF0276 protein VP3015 OS=Vibrio parahaemolyticus serotype O3:K6 (strain RIMD 2210633) OX=223926 GN=VP3015 PE=3 SV=1//0 && PF05114:Protein of unknown function (DUF692)
VAGM000114	9.18662	1.28394	2.82836	0.0338342	0.147905	-//- && PF05591:Type VI secretion system, VipA, VC_A0107 or Hcp2
VAGM003858	10.7107	43.4844	-2.01045	0.0339204	0.148146	gnl|BL_ORD_ID|520802 sp|P73602|Y1783_SYNY3 Uncharacterized protein sll1783 OS=Synechocystis sp. (strain PCC 6803 / Kazusa) OX=1111708 GN=sll1783 PE=3 SV=1//3.2294e-07 && -
VAGM000462	76.2438	27.8592	1.45238	0.0340521	0.148477	gnl|BL_ORD_ID|341398 sp|P44331|RBSK_HAEIN Ribokinase OS=Haemophilus influenzae (strain ATCC 51907 / DSM 11121 / KW20 / Rd) OX=71421 GN=rbsK PE=3 SV=1//1.03923e-110 && PF00294:pfkB family carbohydrate kinase
VAGM002276	80.8158	328.197	-2.02132	0.0340585	0.148477	gnl|BL_ORD_ID|228457 sp|P08997|MASY_ECOLI Malate synthase A OS=Escherichia coli (strain K12) OX=83333 GN=aceB PE=1 SV=1//0 && PF01274:Malate synthase
VAGM002675	96.0559	43.5429	1.13792	0.0342761	0.14929	gnl|BL_ORD_ID|556457 sp|Q3YW59|ZNTA_SHISS Zinc/cadmium/lead-transporting P-type ATPase OS=Shigella sonnei (strain Ss046) OX=300269 GN=zntA PE=1 SV=1//0 && PF00403:Heavy-metal-associated domain|PF00122:E1-E2 ATPase|PF00702:haloacid dehalogenase-like hydrolase
VAGM004745	33.5715	129.092	-1.94176	0.0344022	0.149703	gnl|BL_ORD_ID|232505 sp|A8ACM0|MDTL_CITK8 Multidrug resistance protein MdtL OS=Citrobacter koseri (strain ATCC BAA-895 / CDC 4225-83 / SGSC4696) OX=290338 GN=mdtL PE=3 SV=1//1.56395e-44 && PF07690:Major Facilitator Superfamily
VAGM002912	141.776	58.0959	1.28147	0.0349396	0.151817	gnl|BL_ORD_ID|539150 sp|P75822|YBJT_ECOLI Putative NAD(P)-binding protein YbjT OS=Escherichia coli (strain K12) OX=83333 GN=ybjT PE=3 SV=2//5.93013e-143 && PF11066:Protein of unknown function (DUF2867)|PF01370:NAD dependent epimerase/dehydratase family
VAGM002209	16.8071	49.2163	-1.54789	0.0349813	0.151817	gnl|BL_ORD_ID|257502 sp|A7MXK6|MUTH_VIBCB DNA mismatch repair protein MutH OS=Vibrio campbellii (strain ATCC BAA-1116 / BB120) OX=338187 GN=mutH PE=3 SV=1//2.8605e-154 && PF02976:DNA mismatch repair enzyme MutH
VAGM004070	4.61423	19.4873	-2.06009	0.0349833	0.151817	gnl|BL_ORD_ID|292979 sp|Q9KPQ9|PANE_VIBCH 2-dehydropantoate 2-reductase OS=Vibrio cholerae serotype O1 (strain ATCC 39315 / El Tor Inaba N16961) OX=243277 GN=panE PE=3 SV=1//4.49378e-113 && PF02558:Ketopantoate reductase PanE/ApbA|PF08546:Ketopantoate reductase PanE/ApbA C terminal
VAGM002955	1.38778e-17	8.81643	-6.20595	0.0350929	0.152154	-//- && -
VAGM000424	190.544	84.3319	1.17511	0.0352011	0.152485	gnl|BL_ORD_ID|215255 sp|P10151|LEUO_ECOLI HTH-type transcriptional regulator LeuO OS=Escherichia coli (strain K12) OX=83333 GN=leuO PE=1 SV=3//1.63116e-31 && PF00126:Bacterial regulatory helix-turn-helix protein, lysR family|PF03466:LysR substrate binding domain
VAGM004254	1318.3	4737.37	-1.84537	0.0354447	0.153401	gnl|BL_ORD_ID|270743 sp|Q56131|NLPD_SALTI Murein hydrolase activator NlpD OS=Salmonella typhi OX=90370 GN=nlpD PE=3 SV=2//1.15275e-08 && PF01476:LysM domain|PF01551:Peptidase family M23
VAGM001593	1.38778e-17	6.86349	-5.85568	0.0355264	0.153616	-//- && -
VAGM001199	1.38778e-17	5.98278	-5.66423	0.0355632	0.153636	-//- && -
Novel00044	82452.9	30161	1.45088	0.0356536	0.153887	-
VAGM000357	1.38778e-17	6.50536	-5.78405	0.0357163	0.154018	-//- && -
VAGM003759	38.1436	14.8429	1.34993	0.035824	0.154196	gnl|BL_ORD_ID|126166 sp|O85140|FABD_SALTY Malonyl CoA-acyl carrier protein transacylase OS=Salmonella typhimurium (strain LT2 / SGSC1412 / ATCC 700720) OX=99287 GN=fabD PE=1 SV=3//1.39944e-152 && PF00698:Acyl transferase domain
VAGM000280	21.3792	58.5196	-1.45218	0.0358435	0.154196	gnl|BL_ORD_ID|102021 sp|Q9UXR9|DNAJ_METTE Chaperone protein DnaJ OS=Methanosarcina thermophila OX=2210 GN=dnaJ PE=3 SV=1//2.86066e-07 && PF00226:DnaJ domain|PF12339:DNA-J related protein
VAGM001111	1085.13	407.493	1.41266	0.0358543	0.154196	gnl|BL_ORD_ID|422088 sp|P26760|RTX1B_ACTPL Toxin RTX-I translocation ATP-binding protein OS=Actinobacillus pleuropneumoniae OX=715 GN=apxIB PE=1 SV=2//1.80689e-106 && PF00005:ABC transporter|PF00664:ABC transporter transmembrane region
VAGM001972	105.2	45.9365	1.18805	0.0359027	0.154265	gnl|BL_ORD_ID|414033 sp|Q87SZ6|RS5_VIBPA 30S ribosomal protein S5 OS=Vibrio parahaemolyticus serotype O3:K6 (strain RIMD 2210633) OX=223926 GN=rpsE PE=3 SV=1//1.03602e-118 && PF03719:Ribosomal protein S5, C-terminal domain|PF00333:Ribosomal protein S5, N-terminal domain
VAGM001326	19.8552	54.9267	-1.46565	0.0362933	0.155804	-//- && -
VAGM002736	15.283	54.4924	-1.83327	0.036343	0.155877	gnl|BL_ORD_ID|117219 sp|P00632|ELH2_ACIAD 3-oxoadipate enol-lactonase 2 OS=Acinetobacter baylyi (strain ATCC 33305 / BD413 / ADP1) OX=62977 GN=catD PE=1 SV=3//2.48266e-13 && PF00561:alpha/beta hydrolase fold
VAGM002882	64.0518	177.849	-1.47249	0.0366785	0.157175	gnl|BL_ORD_ID|234843 sp|P06721|METC_ECOLI Cystathionine beta-lyase MetC OS=Escherichia coli (strain K12) OX=83333 GN=metC PE=1 SV=1//3.84773e-175 && PF01053:Cys/Met metabolism PLP-dependent enzyme
VAGM002322	6.13836	25.0347	-2.0193	0.0368591	0.157652	gnl|BL_ORD_ID|523861 sp|Q55705|Y232_SYNY3 Uncharacterized membrane protein slr0232 OS=Synechocystis sp. (strain PCC 6803 / Kazusa) OX=1111708 GN=slr0232 PE=3 SV=1//7.00737e-15 && PF09335:SNARE associated Golgi protein
VAGM001784	33.5715	89.2293	-1.40863	0.0368838	0.157652	gnl|BL_ORD_ID|536980 sp|P37545|YABD_BACSU Uncharacterized metal-dependent hydrolase YabD OS=Bacillus subtilis (strain 168) OX=224308 GN=yabD PE=3 SV=1//5.06776e-62 && PF01026:TatD related DNase
VAGM002078	1.38778e-17	6.44201	-5.75618	0.0368888	0.157652	-//- && -
VAGM003176	480.104	7978	-4.05439	0.0371122	0.158465	gnl|BL_ORD_ID|220966 sp|Q9R9N0|LPSD_RHIME Lipopolysaccharide core biosynthesis glycosyltransferase LpsD OS=Rhizobium meliloti (strain 1021) OX=266834 GN=lpsD PE=3 SV=1//1.01333e-23 && PF13439:Glycosyltransferase Family 4|PF00534:Glycosyl transferases group 1
VAGM000107	3.09013	17.4732	-2.47834	0.0371738	0.158586	-//- && PF12790:Type VI secretion lipoprotein, VasD, EvfM, TssJ, VC_A0113
VAGM004694	323.132	148.002	1.12544	0.0373357	0.159135	-//- && PF01757:Acyltransferase family
VAGM002630	57.9558	155.059	-1.41952	0.0373789	0.159166	-//- && -
VAGM002228	15.283	62.6209	-2.02875	0.0374096	0.159166	gnl|BL_ORD_ID|28377 sp|P74313|ARSC_SYNY3 Glutaredoxin arsenate reductase OS=Synechocystis sp. (strain PCC 6803 / Kazusa) OX=1111708 GN=arsC PE=1 SV=1//1.00354e-07 && PF01451:Low molecular weight phosphotyrosine protein phosphatase
VAGM001967	253.028	112.103	1.17179	0.0374571	0.159226	gnl|BL_ORD_ID|380029 sp|Q87T01|RL5_VIBPA 50S ribosomal protein L5 OS=Vibrio parahaemolyticus serotype O3:K6 (strain RIMD 2210633) OX=223926 GN=rplE PE=3 SV=1//1.81495e-130 && PF00281:Ribosomal protein L5|PF00673:ribosomal L5P family C-terminus
VAGM000768	18.3311	51.6783	-1.49506	0.0379982	0.161382	-//- && -
VAGM002185	59.4798	154.475	-1.37609	0.0380367	0.161402	gnl|BL_ORD_ID|206401 sp|Q87SC9|KHSE_VIBPA Homoserine kinase OS=Vibrio parahaemolyticus serotype O3:K6 (strain RIMD 2210633) OX=223926 GN=thrB PE=3 SV=1//0 && PF00288:GHMP kinases N terminal domain|PF08544:GHMP kinases C terminal
VAGM003511	1.38778e-17	6.3632	-5.7613	0.0381093	0.161439	-//- && PF07007:Protein of unknown function (DUF1311)
VAGM001381	12172.2	4695.52	1.37421	0.0381128	0.161439	-//- && -
VAGM003779	9.18662	32.0429	-1.79984	0.038205	0.161686	gnl|BL_ORD_ID|108325 sp|Q87N01|DUSC_VIBPA tRNA-dihydrouridine(16) synthase OS=Vibrio parahaemolyticus serotype O3:K6 (strain RIMD 2210633) OX=223926 GN=dusC PE=3 SV=1//0 && PF01207:Dihydrouridine synthase (Dus)
VAGM003761	57.9558	25.2185	1.19726	0.0383906	0.162328	gnl|BL_ORD_ID|307713 sp|A7MZU7|PLSX_VIBCB Phosphate acyltransferase OS=Vibrio campbellii (strain ATCC BAA-1116 / BB120) OX=338187 GN=plsX PE=3 SV=2//0 && PF02504:Fatty acid synthesis protein
VAGM000281	44.2396	17.6491	1.31126	0.0389509	0.164428	gnl|BL_ORD_ID|125586 sp|Q9LHN8|F6H1_ARATH Feruloyl CoA ortho-hydroxylase 1 OS=Arabidopsis thaliana OX=3702 GN=F6&apos;H1 PE=1 SV=1//1.62034e-16 && PF14226:non-haem dioxygenase in morphine synthesis N-terminal|PF03171:2OG-Fe(II) oxygenase superfamily
VAGM000632	3.09013	20.4784	-2.7058	0.0389561	0.164428	gnl|BL_ORD_ID|517479 sp|Q9KVK7|Y136_VIBCH Uncharacterized membrane protein VC_0136 OS=Vibrio cholerae serotype O1 (strain ATCC 39315 / El Tor Inaba N16961) OX=243277 GN=VC_0136 PE=3 SV=1//1.38937e-12 && PF01810:LysE type translocator
VAGM004600	1.38778e-17	10.4485	-6.44696	0.0391198	0.164973	-//- && PF13937:Domain of unknown function (DUF4212)
VAGM003695	12.2348	2.41444	2.24668	0.0393488	0.165792	gnl|BL_ORD_ID|548 sp|Q9WY68|1A1D_THEMA Putative 1-aminocyclopropane-1-carboxylate deaminase OS=Thermotoga maritima (strain ATCC 43589 / MSB8 / DSM 3109 / JCM 10099) OX=243274 GN=TM_0225 PE=3 SV=1//5.25565e-09 && -
sRNA00108	93.0079	286.194	-1.62161	0.0398982	0.167959	-
VAGM004126	598.976	247.117	1.27702	0.0399335	0.16796	gnl|BL_ORD_ID|96604 sp|Q87M25|DEOD1_VIBPA Purine nucleoside phosphorylase DeoD-type 1 OS=Vibrio parahaemolyticus serotype O3:K6 (strain RIMD 2210633) OX=223926 GN=deoD1 PE=3 SV=1//3.59133e-175 && PF01048:Phosphorylase superfamily
VAGM004680	76.2438	33.9627	1.16781	0.0399829	0.16802	gnl|BL_ORD_ID|154107 sp|Q87KM5|GLPE_VIBPA Thiosulfate sulfurtransferase GlpE OS=Vibrio parahaemolyticus serotype O3:K6 (strain RIMD 2210633) OX=223926 GN=glpE PE=3 SV=1//5.43524e-71 && PF00581:Rhodanese-like domain
VAGM001472	64.0518	163.253	-1.3495	0.0402449	0.168972	-//- && -
VAGM003075	123.488	56.9319	1.11247	0.0406307	0.170442	gnl|BL_ORD_ID|234813 sp|Q87NW7|METAS_VIBPA Homoserine O-succinyltransferase OS=Vibrio parahaemolyticus serotype O3:K6 (strain RIMD 2210633) OX=223926 GN=metAS PE=3 SV=1//0 && PF04204:Homoserine O-succinyltransferase
VAGM001350	137.204	64.9603	1.07767	0.0410948	0.172238	gnl|BL_ORD_ID|219021 sp|Q87G18|LLDD_VIBPA L-lactate dehydrogenase OS=Vibrio parahaemolyticus serotype O3:K6 (strain RIMD 2210633) OX=223926 GN=lldD PE=3 SV=1//0 && PF01070:FMN-dependent dehydrogenase
VAGM004047	12.2348	38.161	-1.6406	0.0412918	0.172764	gnl|BL_ORD_ID|344260 sp|Q9CL21|RECQ_PASMU ATP-dependent DNA helicase RecQ OS=Pasteurella multocida (strain Pm70) OX=272843 GN=recQ PE=3 SV=1//5.46311e-85 && PF00271:Helicase conserved C-terminal domain|PF00270:DEAD/DEAH box helicase|PF16124:RecQ zinc-binding
VAGM004141	1.56607	11.664	-2.84519	0.0412927	0.172764	gnl|BL_ORD_ID|544535 sp|P45527|YHBU_ECOLI Uncharacterized protease YhbU OS=Escherichia coli (strain K12) OX=83333 GN=yhbU PE=1 SV=1//0 && PF01136:Peptidase family U32
VAGM004837	1.38778e-17	6.01245	-5.66866	0.0413449	0.172831	-//- && PF06048:Domain of unknown function (DUF927)
VAGM003564	1.38778e-17	5.85862	-5.64328	0.041459	0.173156	-//- && PF12680:SnoaL-like domain
VAGM002997	278.936	128.875	1.11369	0.0415704	0.17347	gnl|BL_ORD_ID|298717 sp|Q8E0C9|PEPB_STRA5 Group B oligopeptidase PepB OS=Streptococcus agalactiae serotype V (strain ATCC BAA-611 / 2603 V/R) OX=208435 GN=pepB PE=3 SV=1//4.27609e-23 && PF08439:Oligopeptidase F|PF01432:Peptidase family M3
VAGM000807	184.448	87.3073	1.07647	0.0416893	0.173815	gnl|BL_ORD_ID|434358 sp|Q6D0F8|SGRR_PECAS HTH-type transcriptional regulator SgrR OS=Pectobacterium atrosepticum (strain SCRI 1043 / ATCC BAA-672) OX=218491 GN=sgrR PE=3 SV=1//3.77838e-25 && PF12793:Sugar transport-related sRNA regulator N-term|PF00496:Bacterial extracellular solute-binding proteins, family 5 Middle
VAGM004615	7.6625	29.0975	-1.92263	0.0419012	0.174546	gnl|BL_ORD_ID|132653 sp|Q7MGT8|FIS_VIBVY DNA-binding protein Fis OS=Vibrio vulnificus (strain YJ016) OX=196600 GN=fis PE=3 SV=1//9.80359e-67 && -
VAGM003373	1.56607	12.0093	-2.88466	0.0420992	0.175218	gnl|BL_ORD_ID|553768 sp|P39649|YWFM_BACSU Uncharacterized transporter YwfM OS=Bacillus subtilis (strain 168) OX=224308 GN=ywfM PE=3 SV=1//1.77834e-14 && PF00892:EamA-like transporter family
VAGM002697	41.1916	104.756	-1.34617	0.0421837	0.175416	gnl|BL_ORD_ID|222934 sp|A7MV09|LPXK_VIBCB Tetraacyldisaccharide 4&apos;-kinase OS=Vibrio campbellii (strain ATCC BAA-1116 / BB120) OX=338187 GN=lpxK PE=3 SV=1//0 && PF02606:Tetraacyldisaccharide-1-P 4'-kinase
VAGM000416	435.908	195.821	1.15332	0.0422998	0.175746	gnl|BL_ORD_ID|7093 sp|O94523|ACO1_SCHPO Probable acyl-CoA desaturase OS=Schizosaccharomyces pombe (strain 972 / ATCC 24843) OX=284812 GN=SPCC1281.06c PE=3 SV=1//1.33883e-66 && PF00487:Fatty acid desaturase
VAGM001661	13.7589	64.5914	-2.22414	0.042632	0.176973	gnl|BL_ORD_ID|348926 sp|Q65Q31|RHAS_MANSM HTH-type transcriptional activator RhaS OS=Mannheimia succiniciproducens (strain MBEL55E) OX=221988 GN=rhaS PE=3 SV=1//1.75092e-11 && PF12833:Helix-turn-helix domain
VAGM004485	77.7678	35.4553	1.13164	0.0427772	0.177421	gnl|BL_ORD_ID|304980 sp|P34750|PILQ_PSEAE Fimbrial assembly protein PilQ OS=Pseudomonas aeruginosa (strain ATCC 15692 / DSM 22644 / CIP 104116 / JCM 14847 / LMG 12228 / 1C / PRS 101 / PAO1) OX=208964 GN=pilQ PE=3 SV=2//1.531e-106 && PF03958:Bacterial type II/III secretion system short domain|PF00263:Bacterial type II and III secretion system protein
VAGM001346	19.8552	66.7533	-1.74667	0.0433305	0.17956	-//- && PF05229:Spore Coat Protein U domain
VAGM000600	12.2348	43.6311	-1.83023	0.0434012	0.179648	gnl|BL_ORD_ID|446533 sp|O64530|STR1_ARATH Thiosulfate/3-mercaptopyruvate sulfurtransferase 1, mitochondrial OS=Arabidopsis thaliana OX=3702 GN=STR1 PE=1 SV=1//1.69108e-65 && PF00581:Rhodanese-like domain
VAGM003174	129.584	1180.26	-3.18639	0.0434294	0.179648	-//- && PF01943:Polysaccharide biosynthesis protein
VAGM003452	1.38778e-17	7.05073	-5.89636	0.0434644	0.179648	-//- && PF00583:Acetyltransferase (GNAT) family
VAGM004769	19.8552	58.9793	-1.57094	0.0436846	0.180332	gnl|BL_ORD_ID|552592 sp|P45771|YRDD_ECOLI Uncharacterized protein YrdD OS=Escherichia coli (strain K12) OX=83333 GN=yrdD PE=4 SV=2//1.42703e-65 && PF01396:Topoisomerase DNA binding C4 zinc finger
VAGM000585	137.204	65.3478	1.06969	0.043733	0.180332	gnl|BL_ORD_ID|199044 sp|Q6U607|IUTA_KLEPN Ferric aerobactin receptor OS=Klebsiella pneumoniae OX=573 GN=iutA PE=1 SV=1//5.07283e-55 && PF07715:TonB-dependent Receptor Plug Domain
VAGM003237	56.4317	139.375	-1.30427	0.0437433	0.180332	-//- && -
VAGM000804	650.792	275.025	1.24223	0.0438785	0.180734	gnl|BL_ORD_ID|270747 sp|P40710|NLPE_ECOLI Lipoprotein NlpE OS=Escherichia coli (strain K12) OX=83333 GN=nlpE PE=1 SV=1//8.00536e-08 && PF04170:NlpE N-terminal domain
VAGM001132	7.6625	29.7127	-1.95105	0.0440595	0.181323	-//- && PF02274:Amidinotransferase
VAGM004196	100.628	48.0443	1.06307	0.0442159	0.18181	gnl|BL_ORD_ID|180341 sp|P37024|HRPB_ECOLI ATP-dependent RNA helicase HrpB OS=Escherichia coli (strain K12) OX=83333 GN=hrpB PE=3 SV=3//0 && PF04408:Helicase associated domain (HA2)|PF00271:Helicase conserved C-terminal domain|PF08482:ATP-dependent helicase C-terminal|PF00270:DEAD/DEAH box helicase
VAGM000557	4.61423	26.4121	-2.5016	0.0442602	0.181836	-//- && PF06812:ImpA, N-terminal, type VI secretion system
VAGM002983	3387.89	1349.5	1.32782	0.0447001	0.183485	gnl|BL_ORD_ID|190454 sp|Q87Q56|IHFA_VIBPA Integration host factor subunit alpha OS=Vibrio parahaemolyticus serotype O3:K6 (strain RIMD 2210633) OX=223926 GN=ihfA PE=3 SV=1//3.26478e-64 && -
VAGM003640	809.287	262.997	1.62135	0.0447844	0.183674	gnl|BL_ORD_ID|352796 sp|P37426|RIR1_SALTY Ribonucleoside-diphosphate reductase 1 subunit alpha OS=Salmonella typhimurium (strain LT2 / SGSC1412 / ATCC 700720) OX=99287 GN=nrdA PE=3 SV=1//0 && PF00317:Ribonucleotide reductase, all-alpha domain|PF03477:ATP cone domain|PF02867:Ribonucleotide reductase, barrel domain
VAGM001454	3.09013	25.3612	-3.00951	0.045003	0.184412	-//- && -
VAGM002737	18.3311	114.807	-2.64176	0.0451771	0.184839	-//- && PF09413:Putative prokaryotic signal transducing protein
VAGM002864	960.163	386.786	1.3113	0.0451845	0.184839	gnl|BL_ORD_ID|312188 sp|Q9RRB7|PPAC_DEIRA Probable manganese-dependent inorganic pyrophosphatase OS=Deinococcus radiodurans (strain ATCC 13939 / DSM 20539 / JCM 16871 / LMG 4051 / NBRC 15346 / NCIMB 9279 / R1 / VKM B-1422) OX=243230 GN=ppaC PE=1 SV=1//1.60798e-59 && PF01368:DHH family|PF02833:DHHA2 domain
VAGM000062	1.38778e-17	5.82181	-5.63503	0.0453315	0.185281	gnl|BL_ORD_ID|203639 sp|Q05527|KDGF_DICD3 Pectin degradation protein KdgF OS=Dickeya dadantii (strain 3937) OX=198628 GN=kdgF PE=4 SV=1//8.93606e-47 && PF07883:Cupin domain
VAGM003349	4.61423	19.3244	-2.05749	0.0456926	0.186598	-//- && PF13207:AAA domain
VAGM003441	1.38778e-17	6.30245	-5.74752	0.0457859	0.186819	-//- && -
VAGM000214	1.38778e-17	6.30245	-5.74748	0.0458697	0.187001	gnl|BL_ORD_ID|58579 sp|P23939|CEBA_BACAM BamHI control element OS=Bacillus amyloliquefaciens OX=1390 PE=4 SV=1//2.68299e-09 && -
VAGM002844	79.2918	33.3502	1.24646	0.0460571	0.187257	gnl|BL_ORD_ID|173697 sp|Q7MLS0|HIS2_VIBVY Histidine biosynthesis bifunctional protein HisIE OS=Vibrio vulnificus (strain YJ016) OX=196600 GN=hisI PE=3 SV=1//2.86637e-153 && PF01503:Phosphoribosyl-ATP pyrophosphohydrolase|PF01502:Phosphoribosyl-AMP cyclohydrolase
VAGM002749	627.932	269.99	1.21734	0.0460698	0.187257	gnl|BL_ORD_ID|253515 sp|Q87QW2|MUKB_VIBPA Chromosome partition protein MukB OS=Vibrio parahaemolyticus serotype O3:K6 (strain RIMD 2210633) OX=223926 GN=mukB PE=3 SV=1//0 && PF16330:MukB hinge domain|PF04310:MukB N-terminal|PF13558:Putative exonuclease SbcCD, C subunit
sRNA00029	442.004	178.525	1.30814	0.046104	0.187257	-
VAGM001727	1085.13	434.255	1.32104	0.0461041	0.187257	gnl|BL_ORD_ID|162828 sp|Q32IB5|GSIA_SHIDS Glutathione import ATP-binding protein GsiA OS=Shigella dysenteriae serotype 1 (strain Sd197) OX=300267 GN=gsiA PE=3 SV=2//5.56498e-52 && PF08352:Oligopeptide/dipeptide transporter, C-terminal region|PF00005:ABC transporter
VAGM000481	126.536	414.134	-1.7104	0.0461285	0.187257	gnl|BL_ORD_ID|56451 sp|P14532|CCPR_PSEAE Cytochrome c551 peroxidase OS=Pseudomonas aeruginosa (strain ATCC 15692 / DSM 22644 / CIP 104116 / JCM 14847 / LMG 12228 / 1C / PRS 101 / PAO1) OX=208964 GN=ccpA PE=1 SV=2//1.11305e-61 && PF00034:Cytochrome c|PF03150:Di-haem cytochrome c peroxidase
VAGM000259	344.468	159.922	1.10634	0.046218	0.187297	gnl|BL_ORD_ID|541005 sp|P08245|YCIH_ECOLI Uncharacterized protein YciH OS=Escherichia coli (strain K12) OX=83333 GN=yciH PE=1 SV=1//2.10511e-34 && PF01253:Translation initiation factor SUI1
VAGM002757	15.283	42.2335	-1.46361	0.0462443	0.187297	gnl|BL_ORD_ID|542505 sp|P37348|YECE_ECOLI UPF0759 protein YecE OS=Escherichia coli (strain K12) OX=83333 GN=yecE PE=3 SV=4//3.48235e-84 && PF01904:Protein of unknown function DUF72
VAGM000050	1.38778e-17	6.47843	-5.77588	0.0462559	0.187297	gnl|BL_ORD_ID|105417 sp|A5IJJ8|DPO3_THEP1 DNA polymerase III PolC-type OS=Thermotoga petrophila (strain RKU-1 / ATCC BAA-488 / DSM 13995) OX=390874 GN=polC PE=3 SV=1//3.40763e-17 && PF00929:Exonuclease
VAGM000879	1.38778e-17	6.66782	-5.81067	0.0464184	0.187796	gnl|BL_ORD_ID|303719 sp|A7N333|PHNX_VIBCB Phosphonoacetaldehyde hydrolase OS=Vibrio campbellii (strain ATCC BAA-1116 / BB120) OX=338187 GN=phnX PE=3 SV=1//0 && PF13419:Haloacid dehalogenase-like hydrolase
VAGM001349	39.6676	16.5713	1.24913	0.0465328	0.188099	-//- && -
VAGM003153	9.18662	29.0937	-1.6589	0.0465845	0.188149	-//- && PF10816:Domain of unknown function (DUF2760)
VAGM002692	21.3792	7.04135	1.59117	0.0468547	0.189081	gnl|BL_ORD_ID|220003 sp|Q87R20|LOLD_VIBPA Lipoprotein-releasing system ATP-binding protein LolD OS=Vibrio parahaemolyticus serotype O3:K6 (strain RIMD 2210633) OX=223926 GN=lolD PE=3 SV=1//6.09865e-145 && PF00005:ABC transporter
VAGM001428	1.38778e-17	5.62988	-5.58341	0.0469351	0.189245	-//- && -
VAGM002632	32.0475	81.6407	-1.34655	0.046985	0.189287	gnl|BL_ORD_ID|93201 sp|Q9HU20|DCTB_PSEAE C4-dicarboxylate transport sensor protein DctB OS=Pseudomonas aeruginosa (strain ATCC 15692 / DSM 22644 / CIP 104116 / JCM 14847 / LMG 12228 / 1C / PRS 101 / PAO1) OX=208964 GN=dctB PE=3 SV=1//3.88641e-78 && PF00512:His Kinase A (phospho-acceptor) domain|PF02518:Histidine kinase-, DNA gyrase B-, and HSP90-like ATPase
VAGM003532	1.38778e-17	8.09732	-6.09066	0.0472299	0.190113	gnl|BL_ORD_ID|39279 sp|Q9I0Q8|ATSE2_PSEAE Acetyltransferase PA2578 OS=Pseudomonas aeruginosa (strain ATCC 15692 / DSM 22644 / CIP 104116 / JCM 14847 / LMG 12228 / 1C / PRS 101 / PAO1) OX=208964 GN=PA2578 PE=1 SV=1//1.30104e-07 && PF00583:Acetyltransferase (GNAT) family
VAGM002566	83.8639	33.4528	1.32334	0.0473522	0.190445	gnl|BL_ORD_ID|99125 sp|P0AC46|DHSD_SHIFL Succinate dehydrogenase hydrophobic membrane anchor subunit OS=Shigella flexneri OX=623 GN=sdhD PE=3 SV=1//1.61221e-36 && -
VAGM001331	3.09013	1.38778e-17	4.71257	0.0475065	0.190905	-//- && -
VAGM001735	3.09013	1.38778e-17	4.71257	0.0475784	0.191033	-//- && -
VAGM000147	61.0038	173.683	-1.50756	0.047656	0.191184	gnl|BL_ORD_ID|16511 sp|P06279|AMY_GEOSE Alpha-amylase OS=Geobacillus stearothermophilus OX=1422 GN=amyS PE=1 SV=3//0 && PF00128:Alpha amylase, catalytic domain
VAGM003218	667.556	171.346	1.9615	0.0480715	0.192683	-//- && PF11749:Protein of unknown function (DUF3305)
VAGM002858	7.6625	27.1704	-1.81922	0.0481102	0.192683	gnl|BL_ORD_ID|131405 sp|P77307|FETB_ECOLI Probable iron export permease protein FetB OS=Escherichia coli (strain K12) OX=83333 GN=fetB PE=1 SV=2//3.05235e-26 && PF03649:Uncharacterised protein family (UPF0014)
VAGM000022	12.2348	2.90888	2.02887	0.0482047	0.192899	gnl|BL_ORD_ID|350276 sp|Q8U308|RIDA_PYRFU 2-iminobutanoate/2-iminopropanoate deaminase OS=Pyrococcus furiosus (strain ATCC 43587 / DSM 3638 / JCM 8422 / Vc1) OX=186497 GN=yjgF PE=1 SV=1//5.82307e-18 && PF01042:Endoribonuclease L-PSP
VAGM000817	97.5799	45.2442	1.10986	0.0487165	0.194784	gnl|BL_ORD_ID|308886 sp|P53184|PNC1_YEAST Nicotinamidase OS=Saccharomyces cerevisiae (strain ATCC 204508 / S288c) OX=559292 GN=PNC1 PE=1 SV=1//2.25306e-12 && PF00857:Isochorismatase family
VAGM001753	10.7107	33.8313	-1.65468	0.0488623	0.195204	gnl|BL_ORD_ID|420757 sp|Q87TJ6|RSMJ_VIBPA Ribosomal RNA small subunit methyltransferase J OS=Vibrio parahaemolyticus serotype O3:K6 (strain RIMD 2210633) OX=223926 GN=rsmJ PE=3 SV=1//1.49266e-162 && PF04445:Putative SAM-dependent methyltransferase
VAGM002756	1.38778e-17	5.75496	-5.60394	0.0491013	0.195876	gnl|BL_ORD_ID|68815 sp|A7N1I9|CMOA_VIBCB Carboxy-S-adenosyl-L-methionine synthase OS=Vibrio campbellii (strain ATCC BAA-1116 / BB120) OX=338187 GN=cmoA PE=3 SV=1//0 && PF12847:Methyltransferase domain
VAGM004494	1.38778e-17	5.55686	-5.57064	0.0491125	0.195876	-//- && -
VAGM001845	21.3792	7.05363	1.58919	0.0493273	0.196569	gnl|BL_ORD_ID|123926 sp|Q9ZHV9|EXBD2_VIBCH Biopolymer transport protein exbD2 OS=Vibrio cholerae serotype O1 (strain ATCC 39315 / El Tor Inaba N16961) OX=243277 GN=exbD2 PE=3 SV=1//8.28657e-37 && PF02472:Biopolymer transport protein ExbD/TolR
Novel00024	1.56607	28.8244	-4.13651	0.0495052	0.197113	-
VAGM001185	6.13836	22.9342	-1.89489	0.049698	0.197679	gnl|BL_ORD_ID|541868 sp|P96709|YDGK_BACSU Uncharacterized MFS-type transporter YdgK OS=Bacillus subtilis (strain 168) OX=224308 GN=ydgK PE=3 SV=1//1.01421e-23 && PF07690:Major Facilitator Superfamily
VAGM001480	112.82	299.715	-1.40938	0.04973	0.197679	-//- && PF06228:Haem utilisation ChuX/HutX
VAGM001028	313.988	150.262	1.06234	0.049883	0.198122	gnl|BL_ORD_ID|517425 sp|P43011|Y1364_HAEIN Uncharacterized HTH-type transcriptional regulator HI_1364 OS=Haemophilus influenzae (strain ATCC 51907 / DSM 11121 / KW20 / Rd) OX=71421 GN=HI_1364 PE=4 SV=1//2.24464e-58 && PF00126:Bacterial regulatory helix-turn-helix protein, lysR family|PF03466:LysR substrate binding domain
VAGM002994	30.5235	10.1699	1.56483	0.0499398	0.198183	gnl|BL_ORD_ID|72420 sp|Q87Q45|COBS_VIBPA Adenosylcobinamide-GDP ribazoletransferase OS=Vibrio parahaemolyticus serotype O3:K6 (strain RIMD 2210633) OX=223926 GN=cobS PE=3 SV=1//4.55537e-118 && PF02654:Cobalamin-5-phosphate synthase
